# Supplementary material for: {[Eth­yl(pyridin-4-ylmeth­yl)carbamo­thio­yl]sulfanido-κ2 S,S′}(1,4,7,10,13,16-hexa­oxa­cyclo­octa­decane-κ6 O)potassium
Source: Acta Crystallogr Sect E Struct Rep Online. 2013 Aug 7;69(Pt 9):m479–80. doi: 10.1107/S1600536813021569 (PMC3884488; doi:10.1107/S1600536813021569)
Supplement: Supplementary file 1 [file e-69-0m479-sup1.cif]

##############################################################################
#                                                                            #
# This CIF contains the data in a paper accepted for publication in          #
# Acta Crystallographica Section E. It conforms to the requirements of       #
# Notes for Authors for Acta Crystallographica Section E, and has been       #
# peer reviewed under the auspices of the IUCr Commission on Journals.       #
#                                                                            #
# Full details of the Crystallographic Information File format               #
# are given in the paper "The Crystallographic Information File (CIF):       #
# a New Standard Archive File for Crystallography" by S. R. Hall, F. H.      #
# Allen and I. D. Brown [Acta Cryst. (1991), A47, 655-685].                  #
#                                                                            #
# The current version of the core CIF dictionary is obtainable from          #
# ftp://ftp.iucr.org/pub/cif_core.dic.                                       #
#                                                                            #
# Software is freely available for graphical display of the structure(s)     #
# in this CIF. For information consult the CIF software page                 #
# http://www.iucr.org/resources/cif/software.                                #
#                                                                            #
# This file may be used for bona fide research purposes within the           #
# scientific community so long as proper attribution is given to the journal # 
# article from which it was obtained.                                        #
#                                                                            #
##############################################################################
data_general
_audit_creation_method     SHELXL-97
_journal_date_recd_electronic     2013-07-24
_journal_date_accepted     2013-08-01
_journal_name_full     'Acta Crystallographica, Section E'
_journal_year     2013
_journal_volume     69
_journal_issue      9
_journal_page_first     m479
_journal_page_last     m480
_journal_paper_category     QM
_journal_paper_doi     10.1107/S1600536813021569
_journal_coeditor_code     LH5639
_publ_contact_author_name     ' Edward RT Tiekink '
_publ_contact_author_address
;
Department of Chemistry, University of Malaya,
50603 Kuala Lumpur, Malaysia
;
_publ_contact_author_email
;
edward.tiekink@gmail.com
;
_publ_contact_author_fax     ' (65) 6790 9801 '
_publ_contact_author_phone     ' (65) 6790 6775 '
_publ_section_title
;\
{[Ethyl(pyridin-4-ylmethyl)carbamothioyl]sulfanido-\k^2^<i>S</i>,<i>S</i>'}(1,\
4,7,10,13,16-hexaoxacyclooctadecane-\k^6^<i>O</i>)potassium
;
loop_
    _publ_author_name
    _publ_author_address
    'Arman, Hadi D. '
;
Department of Chemistry, The University of Texas at San Antonio,
One UTSA Circle, San Antonio, Texas 78249-0698, USA
;
    'Poplaukhin, Pavel '
;
Chemical Abstracts Service, 2540 Olentangy River Rd, Columbus,
Ohio 43202, USA
;
    'Tiekink, Edward R. T.'
;
Department of Chemistry, University of Malaya,
50603 Kuala Lumpur, Malaysia
;
_publ_section_synopsis     .
data_I
_audit_creation_method     SHELXL-97
_chemical_name_systematic
;\
{[Ethyl(pyridin-4-ylmethyl)carbamothioyl]sulfanido-\
\k^2^<i>S</i>,<i>S</i>'}(1,4,7,10,13,16-hexaoxacyclooctadecane-\
\k^6^<i>O</i>)potassium
;
_chemical_name_common     ?
_chemical_formula_moiety     'C21 H35 K N2 O6 S2'
_chemical_formula_sum     'C21 H35 K N2 O6 S2'
_chemical_formula_iupac     '[K (C9 H11 N2 S2) (C12 H24 O6)]'
_chemical_formula_weight     514.73
_chemical_melting_point     ?
_symmetry_cell_setting     monoclinic
_symmetry_space_group_name_H-M     'P 21/c'
_symmetry_space_group_name_Hall     '-P 2ybc'
loop_
    _symmetry_equiv_pos_as_xyz
    'x, y, z'
    '-x, y+1/2, -z+1/2'
    '-x, -y, -z'
    'x, -y-1/2, z-1/2'
_cell_length_a     17.077(3)
_cell_length_b     17.816(3)
_cell_length_c     8.5107(17)
_cell_angle_alpha     90.00
_cell_angle_beta     96.010(3)
_cell_angle_gamma     90.00
_cell_volume     2575.1(8)
_cell_formula_units_Z     4
_cell_measurement_reflns_used     16821
_cell_measurement_theta_min     2.3
_cell_measurement_theta_max     40.7
_cell_measurement_temperature     98(2)
_exptl_crystal_description     'prism'
_exptl_crystal_colour     'colourless'
_exptl_crystal_size_max     0.50
_exptl_crystal_size_mid     0.40
_exptl_crystal_size_min     0.08
_exptl_crystal_density_diffrn     1.328
_exptl_crystal_density_meas     ?
_exptl_crystal_density_method     'not measured'
_exptl_crystal_F_000     1096
_exptl_absorpt_coefficient_mu     0.406
_exptl_absorpt_correction_type     multi-scan
_exptl_absorpt_process_details     '(ABSCOR; Higashi, 1995)'
_exptl_absorpt_correction_T_min     0.634
_exptl_absorpt_correction_T_max     1.000
_exptl_special_details
;
;
_diffrn_ambient_temperature     98(2)
_diffrn_radiation_type     MoK\a
_diffrn_radiation_wavelength     0.71069
_diffrn_radiation_source     'fine-focus sealed tube'
_diffrn_radiation_monochromator     graphite
_diffrn_measurement_device_type     'Rigaku AFC12\K/SATURN724'
_diffrn_measurement_method     \w
_diffrn_detector_area_resol_mean     ?
_diffrn_reflns_number     13965
_diffrn_reflns_av_R_equivalents     0.0341
_diffrn_reflns_av_sigmaI/netI     0.0444
_diffrn_reflns_theta_min     2.29
_diffrn_reflns_theta_max     27.50
_diffrn_reflns_theta_full     27.50
_diffrn_measured_fraction_theta_max     0.983
_diffrn_measured_fraction_theta_full     0.983
_diffrn_reflns_limit_h_min     -18
_diffrn_reflns_limit_h_max     22
_diffrn_reflns_limit_k_min     -14
_diffrn_reflns_limit_k_max     23
_diffrn_reflns_limit_l_min     -9
_diffrn_reflns_limit_l_max     11
_diffrn_standards_number     0
_diffrn_standards_interval_count     0
_diffrn_standards_interval_time     ?
_diffrn_standards_decay_%     0
_refine_special_details
;
Refinement of <i>F</i>^2^ against ALL reflections. The weighted <i>R</i>-factor
<i>wR</i> and goodness of fit <i>S</i> are based on <i>F</i>^2^, conventional
<i>R</i>-factors <i>R</i> are based on <i>F</i>, with <i>F</i> set to zero for
negative <i>F</i>^2^. The threshold expression of <i>F</i>^2^ >
2\s(<i>F</i>^2^) is used only for calculating <i>R</i>-factors(gt) <i>etc</i>.
and is not relevant to the choice of reflections for refinement.
<i>R</i>-factors based on <i>F</i>^2^ are statistically about twice as large
as those based on <i>F</i>, and <i>R</i>- factors based on ALL data will be
even larger.
;
_reflns_number_total     5807
_reflns_number_gt     5310
_reflns_threshold_expression     I>2\s(I)
_refine_ls_structure_factor_coef     Fsqd
_refine_ls_matrix_type     full
_refine_ls_R_factor_all     0.0445
_refine_ls_R_factor_gt     0.0397
_refine_ls_wR_factor_gt     0.0968
_refine_ls_wR_factor_ref     0.1002
_refine_ls_goodness_of_fit_ref     1.093
_refine_ls_restrained_S_all     1.093
_refine_ls_number_reflns     5807
_refine_ls_number_parameters     290
_refine_ls_number_restraints     0
_refine_ls_hydrogen_treatment     constr
_refine_ls_weighting_scheme     calc
_refine_ls_weighting_details
         'calc w=1/[\s^2^(Fo^2^)+(0.0443P)^2^+0.8477P] where P=(Fo^2^+2Fc^2^)/3'
_atom_sites_solution_hydrogens     geom
_atom_sites_solution_primary     direct
_atom_sites_solution_secondary     difmap
_refine_ls_shift/su_max     0.001
_refine_ls_shift/su_mean     0.000
_refine_diff_density_max     0.538
_refine_diff_density_min     -0.258
_refine_ls_extinction_method     none
_refine_ls_extinction_coef     ?
loop_
    _atom_type_symbol
    _atom_type_description
    _atom_type_scat_dispersion_real
    _atom_type_scat_dispersion_imag
    _atom_type_scat_source
    'C' 'C' 0.0033 0.0016
                         'International Tables Vol C Tables 4.2.6.8 and 6.1.1.4'
    'H' 'H' 0.0000 0.0000
                         'International Tables Vol C Tables 4.2.6.8 and 6.1.1.4'
    'K' 'K' 0.2009 0.2494
                         'International Tables Vol C Tables 4.2.6.8 and 6.1.1.4'
    'N' 'N' 0.0061 0.0033
                         'International Tables Vol C Tables 4.2.6.8 and 6.1.1.4'
    'O' 'O' 0.0106 0.0060
                         'International Tables Vol C Tables 4.2.6.8 and 6.1.1.4'
    'S' 'S' 0.1246 0.1234
                         'International Tables Vol C Tables 4.2.6.8 and 6.1.1.4'
_computing_data_collection
                 'CrystalClear (Molecular Structure Corporation & Rigaku, 2005)'
_computing_cell_refinement
                 'CrystalClear (Molecular Structure Corporation & Rigaku, 2005)'
_computing_data_reduction
                 'CrystalClear (Molecular Structure Corporation & Rigaku, 2005)'
_computing_structure_solution     'SHELXS97 (Sheldrick, 2008)'
_computing_structure_refinement     'SHELXL97 (Sheldrick, 2008)'
_computing_molecular_graphics
                       'ORTEPII (Johnson, 1976) and DIAMOND (Brandenburg, 2006)'
_computing_publication_material     'publCIF (Westrip, 2010)'
loop_
    _atom_site_type_symbol
    _atom_site_label
    _atom_site_fract_x
    _atom_site_fract_y
    _atom_site_fract_z
    _atom_site_U_iso_or_equiv
    _atom_site_adp_type
    _atom_site_calc_flag
    _atom_site_refinement_flags
    _atom_site_occupancy
    _atom_site_symmetry_multiplicity
    _atom_site_disorder_assembly
    _atom_site_disorder_group
    K K1 0.24561(2) 0.587841(19) 0.53186(4) 0.01748(9) Uani d . 1 1 . .
    S S1 0.15616(3) 0.44193(3) 0.39265(6) 0.02666(11) Uani d . 1 1 . .
    S S2 0.32453(2) 0.45749(2) 0.33489(4) 0.01782(10) Uani d . 1 1 . .
    O O1 0.34937(7) 0.56053(7) 0.79834(13) 0.0194(2) Uani d . 1 1 . .
    O O2 0.41075(7) 0.63733(7) 0.55515(13) 0.0207(2) Uani d . 1 1 . .
    O O3 0.30075(7) 0.68129(7) 0.29964(14) 0.0233(3) Uani d . 1 1 . .
    O O4 0.13744(7) 0.68803(7) 0.33222(14) 0.0243(3) Uani d . 1 1 . .
    O O5 0.08784(7) 0.61018(7) 0.58646(14) 0.0242(3) Uani d . 1 1 . .
    O O6 0.19263(7) 0.57671(7) 0.85357(13) 0.0220(2) Uani d . 1 1 . .
    N N1 0.22952(8) 0.34829(8) 0.21384(16) 0.0188(3) Uani d . 1 1 . .
    N N2 0.41879(10) 0.13141(9) 0.35162(18) 0.0261(3) Uani d . 1 1 . .
    C C1 0.23661(9) 0.41094(9) 0.30594(18) 0.0172(3) Uani d . 1 1 . .
    C C2 0.29360(10) 0.32110(9) 0.12539(18) 0.0198(3) Uani d . 1 1 . .
    H H2A 0.3316 0.3624 0.1153 0.024 Uiso calc R 1 1 . .
    H H2B 0.2714 0.3063 0.0177 0.024 Uiso calc R 1 1 . .
    C C3 0.33654(10) 0.25475(9) 0.20519(18) 0.0193(3) Uani d . 1 1 . .
    C C4 0.39809(10) 0.26495(10) 0.32451(19) 0.0215(3) Uani d . 1 1 . .
    H H4 0.4133 0.3141 0.3588 0.026 Uiso calc R 1 1 . .
    C C5 0.43679(10) 0.20272(10) 0.3926(2) 0.0250(4) Uani d . 1 1 . .
    H H5 0.4787 0.2110 0.4733 0.030 Uiso calc R 1 1 . .
    C C6 0.35984(11) 0.12247(10) 0.2361(2) 0.0259(4) Uani d . 1 1 . .
    H H6 0.3460 0.0728 0.2038 0.031 Uiso calc R 1 1 . .
    C C7 0.31778(11) 0.18124(10) 0.1607(2) 0.0240(3) Uani d . 1 1 . .
    H H7 0.2766 0.1713 0.0795 0.029 Uiso calc R 1 1 . .
    C C8 0.15514(10) 0.30749(10) 0.1812(2) 0.0243(4) Uani d . 1 1 . .
    H H8A 0.1249 0.3113 0.2740 0.029 Uiso calc R 1 1 . .
    H H8B 0.1664 0.2538 0.1643 0.029 Uiso calc R 1 1 . .
    C C9 0.10550(12) 0.33806(12) 0.0364(2) 0.0329(4) Uani d . 1 1 . .
    H H9A 0.0566 0.3090 0.0179 0.049 Uiso calc R 1 1 . .
    H H9B 0.1350 0.3340 -0.0560 0.049 Uiso calc R 1 1 . .
    H H9C 0.0929 0.3909 0.0539 0.049 Uiso calc R 1 1 . .
    C C10 0.43213(10) 0.57113(10) 0.7992(2) 0.0222(3) Uani d . 1 1 . .
    H H10A 0.4609 0.5290 0.8551 0.027 Uiso calc R 1 1 . .
    H H10B 0.4484 0.6184 0.8545 0.027 Uiso calc R 1 1 . .
    C C11 0.45080(10) 0.57442(9) 0.6314(2) 0.0213(3) Uani d . 1 1 . .
    H H11A 0.5083 0.5798 0.6283 0.026 Uiso calc R 1 1 . .
    H H11B 0.4336 0.5275 0.5758 0.026 Uiso calc R 1 1 . .
    C C12 0.43101(10) 0.64712(10) 0.3982(2) 0.0234(3) Uani d . 1 1 . .
    H H12A 0.4228 0.5996 0.3384 0.028 Uiso calc R 1 1 . .
    H H12B 0.4871 0.6614 0.4006 0.028 Uiso calc R 1 1 . .
    C C13 0.37967(11) 0.70785(10) 0.3196(2) 0.0255(4) Uani d . 1 1 . .
    H H13A 0.3832 0.7537 0.3858 0.031 Uiso calc R 1 1 . .
    H H13B 0.3973 0.7205 0.2157 0.031 Uiso calc R 1 1 . .
    C C14 0.24825(11) 0.73107(11) 0.2105(2) 0.0273(4) Uani d . 1 1 . .
    H H14A 0.2681 0.7425 0.1080 0.033 Uiso calc R 1 1 . .
    H H14B 0.2439 0.7787 0.2688 0.033 Uiso calc R 1 1 . .
    C C15 0.16952(11) 0.69396(12) 0.1837(2) 0.0288(4) Uani d . 1 1 . .
    H H15A 0.1339 0.7240 0.1089 0.035 Uiso calc R 1 1 . .
    H H15B 0.1750 0.6434 0.1378 0.035 Uiso calc R 1 1 . .
    C C16 0.06537(11) 0.64719(12) 0.3188(2) 0.0304(4) Uani d . 1 1 . .
    H H16A 0.0746 0.5948 0.2865 0.037 Uiso calc R 1 1 . .
    H H16B 0.0272 0.6705 0.2378 0.037 Uiso calc R 1 1 . .
    C C17 0.03337(10) 0.64813(11) 0.4759(2) 0.0292(4) Uani d . 1 1 . .
    H H17A 0.0263 0.7005 0.5105 0.035 Uiso calc R 1 1 . .
    H H17B -0.0184 0.6227 0.4683 0.035 Uiso calc R 1 1 . .
    C C18 0.06301(10) 0.60856(11) 0.7410(2) 0.0269(4) Uani d . 1 1 . .
    H H18A 0.0068 0.5942 0.7356 0.032 Uiso calc R 1 1 . .
    H H18B 0.0693 0.6588 0.7904 0.032 Uiso calc R 1 1 . .
    C C19 0.11281(11) 0.55225(11) 0.8369(2) 0.0275(4) Uani d . 1 1 . .
    H H19A 0.0939 0.5468 0.9424 0.033 Uiso calc R 1 1 . .
    H H19B 0.1087 0.5027 0.7838 0.033 Uiso calc R 1 1 . .
    C C20 0.24280(11) 0.52364(11) 0.9397(2) 0.0277(4) Uani d . 1 1 . .
    H H20A 0.2398 0.4747 0.8841 0.033 Uiso calc R 1 1 . .
    H H20B 0.2256 0.5162 1.0461 0.033 Uiso calc R 1 1 . .
    C C21 0.32592(11) 0.55234(11) 0.95408(19) 0.0260(4) Uani d . 1 1 . .
    H H21A 0.3291 0.6013 1.0093 0.031 Uiso calc R 1 1 . .
    H H21B 0.3613 0.5166 1.0158 0.031 Uiso calc R 1 1 . .
loop_
    _atom_site_aniso_label
    _atom_site_aniso_U_11
    _atom_site_aniso_U_22
    _atom_site_aniso_U_33
    _atom_site_aniso_U_12
    _atom_site_aniso_U_13
    _atom_site_aniso_U_23
    K1 0.01821(17) 0.01634(17) 0.01786(17) 0.00049(12) 0.00177(12) -0.00050(11)
    S1 0.0179(2) 0.0253(2) 0.0378(3) -0.00251(16) 0.00775(17) -0.01033(18)
    S2 0.01652(19) 0.01639(19) 0.02050(19) -0.00146(14) 0.00174(14) -0.00132(13)
    O1 0.0181(6) 0.0223(6) 0.0176(5) -0.0003(5) 0.0003(4) 0.0013(4)
    O2 0.0209(6) 0.0199(6) 0.0221(6) 0.0013(5) 0.0053(4) 0.0009(4)
    O3 0.0239(6) 0.0211(6) 0.0249(6) -0.0006(5) 0.0027(5) 0.0061(5)
    O4 0.0247(6) 0.0270(7) 0.0211(6) 0.0009(5) 0.0016(5) 0.0019(5)
    O5 0.0196(6) 0.0303(7) 0.0229(6) 0.0061(5) 0.0036(4) 0.0017(5)
    O6 0.0215(6) 0.0226(6) 0.0222(6) 0.0006(5) 0.0030(4) 0.0052(4)
    N1 0.0196(7) 0.0170(7) 0.0198(6) -0.0012(5) 0.0017(5) -0.0016(5)
    N2 0.0321(8) 0.0197(7) 0.0282(8) 0.0049(6) 0.0105(6) 0.0018(6)
    C1 0.0183(7) 0.0159(7) 0.0171(7) -0.0007(6) -0.0001(5) 0.0023(5)
    C2 0.0246(8) 0.0183(8) 0.0170(7) 0.0009(6) 0.0041(6) -0.0008(6)
    C3 0.0232(8) 0.0170(8) 0.0188(7) 0.0012(6) 0.0073(6) -0.0012(6)
    C4 0.0234(8) 0.0176(8) 0.0241(8) -0.0013(6) 0.0054(6) -0.0014(6)
    C5 0.0247(9) 0.0254(9) 0.0249(8) 0.0039(7) 0.0033(6) 0.0013(7)
    C6 0.0374(10) 0.0147(8) 0.0273(9) -0.0002(7) 0.0113(7) -0.0023(6)
    C7 0.0321(9) 0.0199(8) 0.0204(8) -0.0009(7) 0.0051(6) -0.0038(6)
    C8 0.0252(9) 0.0182(8) 0.0293(9) -0.0057(7) 0.0011(7) -0.0029(6)
    C9 0.0279(10) 0.0348(10) 0.0341(10) -0.0052(8) -0.0062(7) -0.0040(8)
    C10 0.0194(8) 0.0196(8) 0.0264(8) -0.0001(6) -0.0039(6) 0.0002(6)
    C11 0.0151(7) 0.0185(8) 0.0300(8) 0.0004(6) 0.0011(6) -0.0014(6)
    C12 0.0210(8) 0.0270(9) 0.0232(8) -0.0029(7) 0.0077(6) -0.0008(7)
    C13 0.0283(9) 0.0247(9) 0.0244(8) -0.0068(7) 0.0072(7) 0.0027(7)
    C14 0.0361(10) 0.0241(9) 0.0224(8) 0.0067(8) 0.0070(7) 0.0075(7)
    C15 0.0316(9) 0.0367(10) 0.0178(8) 0.0080(8) 0.0004(7) 0.0033(7)
    C16 0.0266(9) 0.0347(10) 0.0279(9) -0.0007(8) -0.0074(7) 0.0045(7)
    C17 0.0167(8) 0.0321(10) 0.0378(10) 0.0019(7) -0.0007(7) 0.0050(8)
    C18 0.0199(8) 0.0340(10) 0.0279(9) -0.0010(7) 0.0079(6) -0.0011(7)
    C19 0.0255(9) 0.0325(10) 0.0257(9) -0.0066(8) 0.0080(7) 0.0035(7)
    C20 0.0320(10) 0.0272(9) 0.0250(8) 0.0062(8) 0.0080(7) 0.0110(7)
    C21 0.0298(9) 0.0309(9) 0.0172(8) 0.0068(8) 0.0016(6) 0.0041(6)
_geom_special_details
;
All s.u.'s (except the s.u. in the dihedral angle between two l.s. planes) are
estimated using the full covariance matrix. The cell s.u.'s are taken into
account individually in the estimation of s.u.'s in distances, angles and
torsion angles; correlations between s.u.'s in cell parameters are only used
when they are defined by crystal symmetry. An approximate (isotropic)
treatment of cell s.u.'s is used for estimating s.u.'s involving l.s. planes.
;
loop_
    _geom_bond_atom_site_label_1
    _geom_bond_atom_site_label_2
    _geom_bond_site_symmetry_2
    _geom_bond_distance
    _geom_bond_publ_flag
    K1 O1 . 2.7710(12) y
    K1 O2 . 2.9414(13) y
    K1 O3 . 2.8203(13) y
    K1 O4 . 2.9712(13) y
    K1 O5 . 2.8098(13) y
    K1 O6 . 2.9788(13) y
    K1 S1 . 3.1804(7) y
    K1 S2 . 3.2393(6) y
    S1 C1 . 1.7174(17) y
    S2 C1 . 1.7103(16) y
    O1 C10 . 1.425(2) ?
    O1 C21 . 1.432(2) ?
    O2 C12 . 1.425(2) ?
    O2 C11 . 1.433(2) ?
    O3 C13 . 1.422(2) ?
    O3 C14 . 1.422(2) ?
    O4 C16 . 1.424(2) ?
    O4 C15 . 1.433(2) ?
    O5 C17 . 1.423(2) ?
    O5 C18 . 1.424(2) ?
    O6 C19 . 1.424(2) ?
    O6 C20 . 1.426(2) ?
    N1 C1 . 1.362(2) y
    N1 C8 . 1.465(2) ?
    N1 C2 . 1.474(2) ?
    N2 C6 . 1.341(2) ?
    N2 C5 . 1.344(2) ?
    C2 C3 . 1.514(2) ?
    C2 H2A . 0.9900 ?
    C2 H2B . 0.9900 ?
    C3 C7 . 1.391(2) ?
    C3 C4 . 1.395(2) ?
    C4 C5 . 1.386(2) ?
    C4 H4 . 0.9500 ?
    C5 H5 . 0.9500 ?
    C6 C7 . 1.388(3) ?
    C6 H6 . 0.9500 ?
    C7 H7 . 0.9500 ?
    C8 C9 . 1.522(3) ?
    C8 H8A . 0.9900 ?
    C8 H8B . 0.9900 ?
    C9 H9A . 0.9800 ?
    C9 H9B . 0.9800 ?
    C9 H9C . 0.9800 ?
    C10 C11 . 1.497(2) ?
    C10 H10A . 0.9900 ?
    C10 H10B . 0.9900 ?
    C11 H11A . 0.9900 ?
    C11 H11B . 0.9900 ?
    C12 C13 . 1.505(3) ?
    C12 H12A . 0.9900 ?
    C12 H12B . 0.9900 ?
    C13 H13A . 0.9900 ?
    C13 H13B . 0.9900 ?
    C14 C15 . 1.494(3) ?
    C14 H14A . 0.9900 ?
    C14 H14B . 0.9900 ?
    C15 H15A . 0.9900 ?
    C15 H15B . 0.9900 ?
    C16 C17 . 1.497(3) ?
    C16 H16A . 0.9900 ?
    C16 H16B . 0.9900 ?
    C17 H17A . 0.9900 ?
    C17 H17B . 0.9900 ?
    C18 C19 . 1.500(3) ?
    C18 H18A . 0.9900 ?
    C18 H18B . 0.9900 ?
    C19 H19A . 0.9900 ?
    C19 H19B . 0.9900 ?
    C20 C21 . 1.502(3) ?
    C20 H20A . 0.9900 ?
    C20 H20B . 0.9900 ?
    C21 H21A . 0.9900 ?
    C21 H21B . 0.9900 ?
loop_
    _geom_angle_atom_site_label_1
    _geom_angle_atom_site_label_2
    _geom_angle_atom_site_label_3
    _geom_angle_site_symmetry_1
    _geom_angle_site_symmetry_3
    _geom_angle
    _geom_angle_publ_flag
    O1 K1 O5 . . 115.56(4) ?
    O1 K1 O3 . . 116.45(4) ?
    O5 K1 O3 . . 115.37(4) ?
    O1 K1 O2 . . 58.07(3) ?
    O5 K1 O2 . . 151.10(4) ?
    O3 K1 O2 . . 58.82(3) ?
    O1 K1 O4 . . 151.58(4) ?
    O5 K1 O4 . . 57.31(4) ?
    O3 K1 O4 . . 58.52(4) ?
    O2 K1 O4 . . 113.13(4) ?
    O1 K1 O6 . . 57.71(4) ?
    O5 K1 O6 . . 57.90(3) ?
    O3 K1 O6 . . 147.06(4) ?
    O2 K1 O6 . . 109.84(3) ?
    O4 K1 O6 . . 109.58(4) ?
    O1 K1 S1 . . 113.72(3) ?
    O5 K1 S1 . . 75.28(3) ?
    O3 K1 S1 . . 113.83(3) ?
    O2 K1 S1 . . 133.61(3) ?
    O4 K1 S1 . . 91.86(3) ?
    O6 K1 S1 . . 96.19(3) ?
    O1 K1 S2 . . 91.87(3) ?
    O5 K1 S2 . . 130.18(3) ?
    O3 K1 S2 . . 82.71(3) ?
    O2 K1 S2 . . 78.57(3) ?
    O4 K1 S2 . . 113.72(3) ?
    O6 K1 S2 . . 127.65(3) ?
    S1 K1 S2 . . 55.310(15) ?
    O1 K1 C11 . . 42.03(4) ?
    O5 K1 C11 . . 156.33(4) ?
    O3 K1 C11 . . 79.17(4) ?
    O2 K1 C11 . . 23.43(4) ?
    O4 K1 C11 . . 136.13(4) ?
    O6 K1 C11 . . 99.47(4) ?
    S1 K1 C11 . . 117.42(3) ?
    S2 K1 C11 . . 67.60(3) ?
    C1 S1 K1 . . 92.77(6) ?
    C1 S2 K1 . . 90.90(6) ?
    C10 O1 C21 . . 112.46(12) ?
    C10 O1 K1 . . 121.99(9) ?
    C21 O1 K1 . . 123.97(10) ?
    C12 O2 C11 . . 111.66(13) ?
    C12 O2 K1 . . 107.38(9) ?
    C11 O2 K1 . . 101.83(9) ?
    C13 O3 C14 . . 113.14(13) ?
    C13 O3 K1 . . 119.63(9) ?
    C14 O3 K1 . . 120.25(10) ?
    C16 O4 C15 . . 111.96(14) ?
    C16 O4 K1 . . 102.67(10) ?
    C15 O4 K1 . . 106.05(10) ?
    C17 O5 C18 . . 112.52(14) ?
    C17 O5 K1 . . 122.00(10) ?
    C18 O5 K1 . . 122.23(10) ?
    C19 O6 C20 . . 111.44(14) ?
    C19 O6 K1 . . 107.97(9) ?
    C20 O6 K1 . . 107.01(9) ?
    C1 N1 C8 . . 122.62(14) ?
    C1 N1 C2 . . 122.51(14) ?
    C8 N1 C2 . . 114.55(13) ?
    C6 N2 C5 . . 115.85(15) ?
    N1 C1 S2 . . 120.28(12) ?
    N1 C1 S1 . . 118.94(12) ?
    S2 C1 S1 . . 120.78(9) ?
    N1 C2 C3 . . 112.22(13) ?
    N1 C2 H2A . . 109.2 ?
    C3 C2 H2A . . 109.2 ?
    N1 C2 H2B . . 109.2 ?
    C3 C2 H2B . . 109.2 ?
    H2A C2 H2B . . 107.9 ?
    C7 C3 C4 . . 117.07(16) ?
    C7 C3 C2 . . 121.74(15) ?
    C4 C3 C2 . . 121.18(15) ?
    C5 C4 C3 . . 119.35(16) ?
    C5 C4 H4 . . 120.3 ?
    C3 C4 H4 . . 120.3 ?
    N2 C5 C4 . . 124.15(16) ?
    N2 C5 H5 . . 117.9 ?
    C4 C5 H5 . . 117.9 ?
    N2 C6 C7 . . 124.17(16) ?
    N2 C6 H6 . . 117.9 ?
    C7 C6 H6 . . 117.9 ?
    C6 C7 C3 . . 119.41(16) ?
    C6 C7 H7 . . 120.3 ?
    C3 C7 H7 . . 120.3 ?
    N1 C8 C9 . . 112.00(15) ?
    N1 C8 H8A . . 109.2 ?
    C9 C8 H8A . . 109.2 ?
    N1 C8 H8B . . 109.2 ?
    C9 C8 H8B . . 109.2 ?
    H8A C8 H8B . . 107.9 ?
    C8 C9 H9A . . 109.5 ?
    C8 C9 H9B . . 109.5 ?
    H9A C9 H9B . . 109.5 ?
    C8 C9 H9C . . 109.5 ?
    H9A C9 H9C . . 109.5 ?
    H9B C9 H9C . . 109.5 ?
    O1 C10 C11 . . 108.09(12) ?
    O1 C10 H10A . . 110.1 ?
    C11 C10 H10A . . 110.1 ?
    O1 C10 H10B . . 110.1 ?
    C11 C10 H10B . . 110.1 ?
    H10A C10 H10B . . 108.4 ?
    O2 C11 C10 . . 108.88(13) ?
    O2 C11 K1 . . 54.74(7) ?
    C10 C11 K1 . . 85.77(9) ?
    O2 C11 H11A . . 109.9 ?
    C10 C11 H11A . . 109.9 ?
    K1 C11 H11A . . 162.0 ?
    O2 C11 H11B . . 109.9 ?
    C10 C11 H11B . . 109.9 ?
    K1 C11 H11B . . 72.8 ?
    H11A C11 H11B . . 108.3 ?
    O2 C12 C13 . . 108.48(14) ?
    O2 C12 H12A . . 110.0 ?
    C13 C12 H12A . . 110.0 ?
    O2 C12 H12B . . 110.0 ?
    C13 C12 H12B . . 110.0 ?
    H12A C12 H12B . . 108.4 ?
    O3 C13 C12 . . 108.36(14) ?
    O3 C13 H13A . . 110.0 ?
    C12 C13 H13A . . 110.0 ?
    O3 C13 H13B . . 110.0 ?
    C12 C13 H13B . . 110.0 ?
    H13A C13 H13B . . 108.4 ?
    O3 C14 C15 . . 108.20(15) ?
    O3 C14 H14A . . 110.1 ?
    C15 C14 H14A . . 110.1 ?
    O3 C14 H14B . . 110.1 ?
    C15 C14 H14B . . 110.1 ?
    H14A C14 H14B . . 108.4 ?
    O4 C15 C14 . . 108.61(14) ?
    O4 C15 H15A . . 110.0 ?
    C14 C15 H15A . . 110.0 ?
    O4 C15 H15B . . 110.0 ?
    C14 C15 H15B . . 110.0 ?
    H15A C15 H15B . . 108.3 ?
    O4 C16 C17 . . 108.42(15) ?
    O4 C16 H16A . . 110.0 ?
    C17 C16 H16A . . 110.0 ?
    O4 C16 H16B . . 110.0 ?
    C17 C16 H16B . . 110.0 ?
    H16A C16 H16B . . 108.4 ?
    O5 C17 C16 . . 108.10(15) ?
    O5 C17 H17A . . 110.1 ?
    C16 C17 H17A . . 110.1 ?
    O5 C17 H17B . . 110.1 ?
    C16 C17 H17B . . 110.1 ?
    H17A C17 H17B . . 108.4 ?
    O5 C18 C19 . . 108.02(14) ?
    O5 C18 H18A . . 110.1 ?
    C19 C18 H18A . . 110.1 ?
    O5 C18 H18B . . 110.1 ?
    C19 C18 H18B . . 110.1 ?
    H18A C18 H18B . . 108.4 ?
    O6 C19 C18 . . 109.37(14) ?
    O6 C19 H19A . . 109.8 ?
    C18 C19 H19A . . 109.8 ?
    O6 C19 H19B . . 109.8 ?
    C18 C19 H19B . . 109.8 ?
    H19A C19 H19B . . 108.2 ?
    O6 C20 C21 . . 109.15(14) ?
    O6 C20 H20A . . 109.9 ?
    C21 C20 H20A . . 109.9 ?
    O6 C20 H20B . . 109.9 ?
    C21 C20 H20B . . 109.9 ?
    H20A C20 H20B . . 108.3 ?
    O1 C21 C20 . . 108.22(14) ?
    O1 C21 H21A . . 110.1 ?
    C20 C21 H21A . . 110.1 ?
    O1 C21 H21B . . 110.1 ?
    C20 C21 H21B . . 110.1 ?
    H21A C21 H21B . . 108.4 ?
loop_
    _geom_torsion_atom_site_label_1
    _geom_torsion_atom_site_label_2
    _geom_torsion_atom_site_label_3
    _geom_torsion_atom_site_label_4
    _geom_torsion_site_symmetry_1
    _geom_torsion_site_symmetry_2
    _geom_torsion_site_symmetry_3
    _geom_torsion_site_symmetry_4
    _geom_torsion
    _geom_torsion_publ_flag
    O1 K1 S1 C1 . . . . -77.63(6) ?
    O5 K1 S1 C1 . . . . 170.54(6) ?
    O3 K1 S1 C1 . . . . 58.93(6) ?
    O2 K1 S1 C1 . . . . -9.91(7) ?
    O4 K1 S1 C1 . . . . 115.09(6) ?
    O6 K1 S1 C1 . . . . -134.99(6) ?
    S2 K1 S1 C1 . . . . -2.75(5) ?
    C11 K1 S1 C1 . . . . -30.95(6) ?
    O1 K1 S2 C1 . . . . 120.60(6) ?
    O5 K1 S2 C1 . . . . -5.75(6) ?
    O3 K1 S2 C1 . . . . -122.97(6) ?
    O2 K1 S2 C1 . . . . 177.47(6) ?
    O4 K1 S2 C1 . . . . -72.11(6) ?
    O6 K1 S2 C1 . . . . 71.14(6) ?
    S1 K1 S2 C1 . . . . 2.76(5) ?
    C11 K1 S2 C1 . . . . 155.78(6) ?
    O5 K1 O1 C10 . . . . -160.07(11) ?
    O3 K1 O1 C10 . . . . -19.85(12) ?
    O2 K1 O1 C10 . . . . -12.35(11) ?
    O4 K1 O1 C10 . . . . -92.03(13) ?
    O6 K1 O1 C10 . . . . -162.45(12) ?
    S1 K1 O1 C10 . . . . 115.52(11) ?
    S2 K1 O1 C10 . . . . 62.94(11) ?
    C11 K1 O1 C10 . . . . 10.22(10) ?
    O5 K1 O1 C21 . . . . 4.51(13) ?
    O3 K1 O1 C21 . . . . 144.74(12) ?
    O2 K1 O1 C21 . . . . 152.23(13) ?
    O4 K1 O1 C21 . . . . 72.56(15) ?
    O6 K1 O1 C21 . . . . 2.14(11) ?
    S1 K1 O1 C21 . . . . -79.90(12) ?
    S2 K1 O1 C21 . . . . -132.48(12) ?
    C11 K1 O1 C21 . . . . 174.81(14) ?
    O1 K1 O2 C12 . . . . 157.70(11) ?
    O5 K1 O2 C12 . . . . -116.71(11) ?
    O3 K1 O2 C12 . . . . -30.15(10) ?
    O4 K1 O2 C12 . . . . -52.90(10) ?
    O6 K1 O2 C12 . . . . -175.69(10) ?
    S1 K1 O2 C12 . . . . 64.19(11) ?
    S2 K1 O2 C12 . . . . 58.19(10) ?
    C11 K1 O2 C12 . . . . 117.43(14) ?
    O1 K1 O2 C11 . . . . 40.26(9) ?
    O5 K1 O2 C11 . . . . 125.86(10) ?
    O3 K1 O2 C11 . . . . -147.58(10) ?
    O4 K1 O2 C11 . . . . -170.34(9) ?
    O6 K1 O2 C11 . . . . 66.88(9) ?
    S1 K1 O2 C11 . . . . -53.24(10) ?
    S2 K1 O2 C11 . . . . -59.24(9) ?
    O1 K1 O3 C13 . . . . 3.60(13) ?
    O5 K1 O3 C13 . . . . 143.90(11) ?
    O2 K1 O3 C13 . . . . -3.84(11) ?
    O4 K1 O3 C13 . . . . 151.51(13) ?
    O6 K1 O3 C13 . . . . 74.36(14) ?
    S1 K1 O3 C13 . . . . -131.72(11) ?
    S2 K1 O3 C13 . . . . -84.86(12) ?
    C11 K1 O3 C13 . . . . -16.37(12) ?
    O1 K1 O3 C14 . . . . -145.18(11) ?
    O5 K1 O3 C14 . . . . -4.88(13) ?
    O2 K1 O3 C14 . . . . -152.62(13) ?
    O4 K1 O3 C14 . . . . 2.73(11) ?
    O6 K1 O3 C14 . . . . -74.42(14) ?
    S1 K1 O3 C14 . . . . 79.50(12) ?
    S2 K1 O3 C14 . . . . 126.36(12) ?
    C11 K1 O3 C14 . . . . -165.15(12) ?
    O1 K1 O4 C16 . . . . -123.50(11) ?
    O5 K1 O4 C16 . . . . -39.72(10) ?
    O3 K1 O4 C16 . . . . 148.45(11) ?
    O2 K1 O4 C16 . . . . 171.28(10) ?
    O6 K1 O4 C16 . . . . -65.79(11) ?
    S1 K1 O4 C16 . . . . 31.44(10) ?
    S2 K1 O4 C16 . . . . 84.02(10) ?
    C11 K1 O4 C16 . . . . 165.76(10) ?
    O1 K1 O4 C15 . . . . 118.89(12) ?
    O5 K1 O4 C15 . . . . -157.34(12) ?
    O3 K1 O4 C15 . . . . 30.84(10) ?
    O2 K1 O4 C15 . . . . 53.67(11) ?
    O6 K1 O4 C15 . . . . 176.59(10) ?
    S1 K1 O4 C15 . . . . -86.17(11) ?
    S2 K1 O4 C15 . . . . -33.60(11) ?
    C11 K1 O4 C15 . . . . 48.14(13) ?
    O1 K1 O5 C17 . . . . 158.90(12) ?
    O3 K1 O5 C17 . . . . 18.24(14) ?
    O2 K1 O5 C17 . . . . 89.17(14) ?
    O4 K1 O5 C17 . . . . 10.52(12) ?
    O6 K1 O5 C17 . . . . 161.27(14) ?
    S1 K1 O5 C17 . . . . -91.50(13) ?
    S2 K1 O5 C17 . . . . -84.27(13) ?
    C11 K1 O5 C17 . . . . 142.57(13) ?
    O1 K1 O5 C18 . . . . 0.79(14) ?
    O3 K1 O5 C18 . . . . -139.87(12) ?
    O2 K1 O5 C18 . . . . -68.93(15) ?
    O4 K1 O5 C18 . . . . -147.58(14) ?
    O6 K1 O5 C18 . . . . 3.16(12) ?
    S1 K1 O5 C18 . . . . 110.39(13) ?
    S2 K1 O5 C18 . . . . 117.62(12) ?
    C11 K1 O5 C18 . . . . -15.54(19) ?
    O1 K1 O6 C19 . . . . -152.93(12) ?
    O5 K1 O6 C19 . . . . 29.60(10) ?
    O3 K1 O6 C19 . . . . 117.44(11) ?
    O2 K1 O6 C19 . . . . -179.66(10) ?
    O4 K1 O6 C19 . . . . 55.48(11) ?
    S1 K1 O6 C19 . . . . -38.71(11) ?
    S2 K1 O6 C19 . . . . -88.96(11) ?
    C11 K1 O6 C19 . . . . -157.90(11) ?
    O1 K1 O6 C20 . . . . -32.86(10) ?
    O5 K1 O6 C20 . . . . 149.67(12) ?
    O3 K1 O6 C20 . . . . -122.49(11) ?
    O2 K1 O6 C20 . . . . -59.59(11) ?
    O4 K1 O6 C20 . . . . 175.56(10) ?
    S1 K1 O6 C20 . . . . 81.36(11) ?
    S2 K1 O6 C20 . . . . 31.11(12) ?
    C11 K1 O6 C20 . . . . -37.83(11) ?
    C8 N1 C1 S2 . . . . -178.15(12) ?
    C2 N1 C1 S2 . . . . -5.0(2) ?
    C8 N1 C1 S1 . . . . 2.1(2) ?
    C2 N1 C1 S1 . . . . 175.24(11) ?
    K1 S2 C1 N1 . . . . 175.37(12) ?
    K1 S2 C1 S1 . . . . -4.89(9) ?
    K1 S1 C1 N1 . . . . -175.27(12) ?
    K1 S1 C1 S2 . . . . 4.99(9) ?
    C1 N1 C2 C3 . . . . 102.48(17) ?
    C8 N1 C2 C3 . . . . -83.88(17) ?
    N1 C2 C3 C7 . . . . 96.36(18) ?
    N1 C2 C3 C4 . . . . -85.12(19) ?
    C7 C3 C4 C5 . . . . -0.3(2) ?
    C2 C3 C4 C5 . . . . -178.85(15) ?
    C6 N2 C5 C4 . . . . 0.7(3) ?
    C3 C4 C5 N2 . . . . -0.3(3) ?
    C5 N2 C6 C7 . . . . -0.5(3) ?
    N2 C6 C7 C3 . . . . 0.0(3) ?
    C4 C3 C7 C6 . . . . 0.4(2) ?
    C2 C3 C7 C6 . . . . 179.00(15) ?
    C1 N1 C8 C9 . . . . 88.48(19) ?
    C2 N1 C8 C9 . . . . -85.15(18) ?
    C21 O1 C10 C11 . . . . 176.67(14) ?
    K1 O1 C10 C11 . . . . -17.13(17) ?
    C12 O2 C11 C10 . . . . 175.41(13) ?
    K1 O2 C11 C10 . . . . -70.29(12) ?
    C12 O2 C11 K1 . . . . -114.30(12) ?
    O1 C10 C11 O2 . . . . 61.78(17) ?
    O1 C10 C11 K1 . . . . 11.35(11) ?
    O1 K1 C11 O2 . . . . -124.99(11) ?
    O5 K1 C11 O2 . . . . -102.72(12) ?
    O3 K1 C11 O2 . . . . 27.84(9) ?
    O4 K1 C11 O2 . . . . 12.87(11) ?
    O6 K1 C11 O2 . . . . -118.71(9) ?
    S1 K1 C11 O2 . . . . 139.19(8) ?
    S2 K1 C11 O2 . . . . 114.34(9) ?
    O1 K1 C11 C10 . . . . -8.26(8) ?
    O5 K1 C11 C10 . . . . 14.00(16) ?
    O3 K1 C11 C10 . . . . 144.56(10) ?
    O2 K1 C11 C10 . . . . 116.72(14) ?
    O4 K1 C11 C10 . . . . 129.59(9) ?
    O6 K1 C11 C10 . . . . -1.99(10) ?
    S1 K1 C11 C10 . . . . -104.08(9) ?
    S2 K1 C11 C10 . . . . -128.93(10) ?
    C11 O2 C12 C13 . . . . 173.23(13) ?
    K1 O2 C12 C13 . . . . 62.42(14) ?
    C14 O3 C13 C12 . . . . -173.42(14) ?
    K1 O3 C13 C12 . . . . 35.72(17) ?
    O2 C12 C13 O3 . . . . -67.22(17) ?
    C13 O3 C14 C15 . . . . 174.41(14) ?
    K1 O3 C14 C15 . . . . -34.93(17) ?
    C16 O4 C15 C14 . . . . -174.80(15) ?
    K1 O4 C15 C14 . . . . -63.57(15) ?
    O3 C14 C15 O4 . . . . 67.93(18) ?
    C15 O4 C16 C17 . . . . -176.24(15) ?
    K1 O4 C16 C17 . . . . 70.42(15) ?
    C18 O5 C17 C16 . . . . 179.48(15) ?
    K1 O5 C17 C16 . . . . 19.4(2) ?
    O4 C16 C17 O5 . . . . -63.1(2) ?
    C17 O5 C18 C19 . . . . 166.24(15) ?
    K1 O5 C18 C19 . . . . -33.78(19) ?
    C20 O6 C19 C18 . . . . -178.07(14) ?
    K1 O6 C19 C18 . . . . -60.82(15) ?
    O5 C18 C19 O6 . . . . 64.13(19) ?
    C19 O6 C20 C21 . . . . -179.81(14) ?
    K1 O6 C20 C21 . . . . 62.36(15) ?
    C10 O1 C21 C20 . . . . -166.78(14) ?
    K1 O1 C21 C20 . . . . 27.35(18) ?
    O6 C20 C21 O1 . . . . -61.03(18) ?
loop_
    _geom_hbond_atom_site_label_D
    _geom_hbond_atom_site_label_H
    _geom_hbond_atom_site_label_A
    _geom_hbond_site_symmetry_A
    _geom_hbond_distance_DH
    _geom_hbond_distance_HA
    _geom_hbond_distance_DA
    _geom_hbond_angle_DHA
    C6 H6 O1 4_565 0.95 2.51 3.311(2) 143
    C2 H2B Cg1 4_554 0.99 2.87 3.4275(18) 116
    C12 H12B Cg1 2_655 0.99 2.95 3.820(2) 148
