# Supplementary material for: {[Eth­yl(pyridin-4-ylmeth­yl)carbamo­thio­yl]sulfanido-κ2 S,S′}(1,4,7,10,13,16-hexa­oxa­cyclo­octa­decane-κ6 O)potassium
Source: Acta Crystallogr Sect E Struct Rep Online. 2013 Aug 7;69(Pt 9):m479–80. doi: 10.1107/S1600536813021569 (PMC3884488; doi:10.1107/S1600536813021569)
Supplement: Supplementary file 2 [file e-69-0m479-Isup2.hkl]

#
# h,k,l, Fc-squared, Fo-squared, sigma(Fo-squared) and status flag
#
data_I
_shelx_title ' cd0129a'
_shelx_refln_list_code          4
_shelx_F_calc_maximum      171.36
_exptl_crystal_F_000      1096.00
_reflns_d_resolution_high  0.7696
 
loop_
 _symmetry_equiv_pos_as_xyz
 'x, y, z'
 '-x, y+1/2, -z+1/2'
 '-x, -y, -z'
 'x, -y-1/2, z-1/2'
 
_cell_length_a    17.0770
_cell_length_b    17.8160
_cell_length_c     8.5107
_cell_angle_alpha  90.000
_cell_angle_beta   96.010
_cell_angle_gamma  90.000
 
_shelx_F_squared_multiplier     1.000
 
loop_
 _refln_index_h
 _refln_index_k
 _refln_index_l
 _refln_F_squared_calc
 _refln_F_squared_meas
 _refln_F_squared_sigma
 _refln_observed_status
   3   0   0     1042.11      844.46     19.22 o
   4   0   0    10173.19    10346.00    130.69 o
   5   0   0       56.19       46.60      5.37 o
   6   0   0     2867.34     2502.15     76.05 o
   7   0   0     1730.96     1610.32     57.53 o
   8   0   0     1156.69     1083.27     45.62 o
   9   0   0     3656.68     3540.16    152.97 o
  11   0   0     5648.79     5540.49     80.56 o
  12   0   0    12070.99    11830.70    278.91 o
  13   0   0     1683.99     1583.92     52.53 o
  14   0   0     1255.23     1168.93     63.37 o
  15   0   0     1158.85     1090.98     58.96 o
  16   0   0      266.03      240.55     25.86 o
  17   0   0       61.93       79.45     16.06 o
  18   0   0       64.86       71.60     12.77 o
  19   0   0        0.58       35.75     14.10 o
  20   0   0      304.56      334.58     28.63 o
  21   0   0      465.55      547.34     35.75 o
  22   0   0      626.18      769.75     87.79 o
   2   1   0     4296.04     4001.77     47.01 o
   3   1   0     1172.77     1030.14     25.66 o
   4   1   0       16.69       53.77      6.87 o
   5   1   0     9399.72     9178.98     99.07 o
   6   1   0     1098.50      883.41     15.89 o
   7   1   0     1051.07      918.46     16.66 o
   8   1   0      255.34      292.75     11.40 o
   9   1   0      226.27      203.74     13.38 o
  10   1   0      600.57      616.56     28.10 o
  11   1   0       32.63       31.44      4.22 o
  12   1   0      117.05      121.73     13.53 o
  13   1   0       18.91       23.05      5.08 o
  14   1   0       18.71       36.78     12.72 o
  15   1   0      635.50      575.03     29.83 o
  16   1   0        2.80        4.99      4.67 o
  17   1   0     1830.24     1666.19     53.93 o
  18   1   0      296.79      330.28     23.85 o
  19   1   0      429.87      477.27     24.33 o
  20   1   0      111.91      117.77     11.22 o
  21   1   0        4.38       18.18     20.52 o
  22   1   0       36.72       54.62      9.26 o
   0   2   0       69.55       82.14      3.56 o
   1   2   0      187.19      171.21      4.98 o
   2   2   0     2647.45     2595.88     58.72 o
   3   2   0      267.83      263.70      7.14 o
   4   2   0      703.56      687.39     18.71 o
   5   2   0      460.67      478.75     12.91 o
   6   2   0      973.71      958.69     28.57 o
   7   2   0     3042.09     3105.23     47.11 o
   8   2   0      142.07      172.83      9.44 o
   9   2   0     4282.51     4525.04     57.21 o
  10   2   0     2343.00     2256.52     56.11 o
  11   2   0        2.28        6.96      3.24 o
  12   2   0     2701.31     2707.60     72.38 o
  13   2   0       22.68       19.76      4.35 o
  14   2   0      636.51      585.81     62.26 o
  15   2   0       10.38       10.27      4.17 o
  16   2   0       33.92       26.73      6.33 o
  17   2   0      194.37      177.42     14.18 o
  18   2   0        9.76       16.64      5.94 o
  19   2   0      223.71      223.51     15.63 o
  20   2   0        6.58        6.62      8.81 o
  21   2   0       36.32       67.73     17.46 o
   1   3   0     5228.47     4964.75     89.24 o
   2   3   0     1100.31     1064.06     22.15 o
   3   3   0     6044.95     6240.13     86.11 o
   4   3   0        0.69       -0.90      4.37 o
   5   3   0    18246.76    18949.90    165.21 o
   6   3   0      311.03      325.98     25.06 o
   7   3   0      930.51      778.35     18.57 o
   8   3   0     3906.58     4283.84     69.50 o
   9   3   0      729.14      824.57     26.05 o
  10   3   0       31.68       38.91      9.26 o
  11   3   0      494.48      562.15     51.65 o
  12   3   0     2530.49     2493.77     50.13 o
  13   3   0       61.98       61.18     10.41 o
  14   3   0      683.59      601.68     82.94 o
  15   3   0      678.48      597.63     75.09 o
  16   3   0       23.66       20.03      7.80 o
  17   3   0      603.79      580.06     11.17 o
  18   3   0     1442.13     1414.04     48.65 o
  19   3   0      534.15      590.88     27.13 o
  20   3   0      609.60      684.12     54.99 o
  21   3   0      626.46      649.66     46.71 o
   0   4   0    17802.45    18046.44    218.48 o
   1   4   0     2576.92     2707.27     50.38 o
   2   4   0     5102.06     5107.38    181.02 o
   3   4   0      289.97      367.59     28.68 o
   4   4   0     1050.11     1098.80    320.18 o
   5   4   0      721.09      711.20     24.63 o
   6   4   0    13170.50    13483.76    182.40 o
   7   4   0      237.83      289.05     24.06 o
   8   4   0      460.33      523.78     43.61 o
   9   4   0        0.13       21.99      5.24 o
  10   4   0        0.30        1.46      4.47 o
  11   4   0        6.20       13.92      5.35 o
  12   4   0      193.70      215.08     15.74 o
  13   4   0       54.81       70.71      7.51 o
  14   4   0      568.25      648.45     25.29 o
  15   4   0      846.03      822.34     27.03 o
  16   4   0       19.43       20.07      4.30 o
  17   4   0      813.87      770.53     26.57 o
  18   4   0      979.94      921.49     73.94 o
  19   4   0       39.58       25.83      8.43 o
  20   4   0       58.04       31.90     21.53 o
  21   4   0        0.34       18.03      8.66 o
   1   5   0     1007.05      835.53     23.65 o
   2   5   0      477.55      441.86     13.73 o
   3   5   0     6014.70     5954.15     55.89 o
   4   5   0      872.40      896.29     34.22 o
   5   5   0     4223.78     4446.78    118.90 o
   6   5   0      109.87       92.06     13.12 o
   7   5   0     8776.52     9603.79     91.24 o
   8   5   0     6973.99     7472.18    178.56 o
   9   5   0     1316.28     1423.33     64.05 o
  10   5   0        0.36        8.76      6.72 o
  11   5   0      625.04      650.65     35.20 o
  12   5   0     3931.85     4066.81    215.31 o
  13   5   0      522.19      593.04     67.37 o
  14   5   0        0.81       11.18      9.58 o
  15   5   0      629.89      605.38     71.42 o
  16   5   0     1327.23     1266.55     43.55 o
  17   5   0      674.17      684.13     27.22 o
  18   5   0     1041.50      955.69     83.19 o
  19   5   0      257.06      250.89     17.71 o
  20   5   0      102.75      129.08     28.98 o
  21   5   0       82.78       84.96     31.74 o
   0   6   0     3908.74     4220.73     94.64 o
   1   6   0      766.96      759.42     22.30 o
   2   6   0     2927.41     2878.95     54.37 o
   3   6   0      628.89      583.67     28.53 o
   4   6   0      556.56      513.35     27.45 o
   5   6   0     2297.81     2453.88    119.80 o
   6   6   0      495.24      497.80     25.36 o
   7   6   0     3508.78     4208.34     68.80 o
   8   6   0     1449.15     1445.34     40.04 o
   9   6   0      311.56      328.26     24.71 o
  10   6   0     4309.80     4187.74    207.98 o
  11   6   0      851.33      945.44     48.67 o
  13   6   0       27.71       36.34     11.10 o
  14   6   0      940.69      907.58     72.43 o
  15   6   0      140.14      132.61      9.91 o
  16   6   0      181.74      187.31     19.38 o
  17   6   0       13.45       17.51      5.56 o
  18   6   0       24.47       12.49      4.02 o
  19   6   0      211.37      231.80     16.47 o
  20   6   0      830.50      807.56     72.81 o
  21   6   0      106.42      128.15     29.08 o
   1   7   0     3529.74     3475.47     78.72 o
   2   7   0     1560.20     1650.86     36.74 o
   3   7   0     1162.74     1198.12     79.38 o
   4   7   0      689.41      730.96     38.65 o
   5   7   0     1598.96     1707.61     44.46 o
   6   7   0      685.03      693.70     50.08 o
   7   7   0       30.51       44.57     12.49 o
   8   7   0      114.06      132.23     16.67 o
   9   7   0      289.39      304.14     29.47 o
  10   7   0        8.88       14.25      7.33 o
  11   7   0     2138.49     2072.73     51.66 o
  12   7   0      795.61      759.99     39.56 o
  13   7   0     1541.20     1597.26     89.72 o
  14   7   0      492.45      478.16     34.87 o
  15   7   0      307.33      349.06     23.34 o
  16   7   0      415.37      474.97     38.90 o
  17   7   0        5.93       14.63      3.78 o
  18   7   0      891.09      908.02     38.53 o
  19   7   0        2.07        7.14     12.19 o
  20   7   0       32.15       45.86     11.21 o
  21   7   0       19.37       19.01      7.70 o
   0   8   0    17732.95    18105.30    222.97 o
   1   8   0      227.16      274.34     18.24 o
   2   8   0     9257.08     9813.92    318.68 o
   3   8   0     2190.14     2005.75    139.04 o
   4   8   0      939.71      795.33     61.09 o
   5   8   0     2816.50     2934.03     56.41 o
   6   8   0    13657.62    13042.88    555.06 o
   7   8   0     4451.28     4791.17    144.14 o
   8   8   0      572.98      670.88     77.60 o
   9   8   0       81.44       92.42     12.72 o
  10   8   0     1409.80     1343.09     86.16 o
  11   8   0      121.96      118.84     13.80 o
  12   8   0        0.45       17.36     14.18 o
  13   8   0     1086.32     1039.77     37.09 o
  14   8   0       47.46       67.70      9.71 o
  15   8   0      394.23      416.84     34.93 o
  16   8   0       62.00       42.05      9.85 o
  17   8   0      579.18      620.92     37.02 o
  18   8   0      192.03      188.73     14.84 o
  19   8   0      141.73      129.91     16.14 o
  20   8   0      179.87      185.16     37.01 o
   2   9   0      645.82      589.22     19.16 o
   3   9   0     1473.56     1360.94     51.06 o
   4   9   0        8.59        5.30      3.06 o
   5   9   0      778.21      746.65     47.57 o
   6   9   0       74.24      109.18     11.89 o
   7   9   0        2.30        6.82      5.40 o
   8   9   0     1575.27     1640.12     54.34 o
   9   9   0      179.97      199.15     36.78 o
  10   9   0      301.29      338.98     24.86 o
  11   9   0      199.97      213.67     16.16 o
  12   9   0       19.49       18.18      6.67 o
  13   9   0      569.30      627.25     39.61 o
  14   9   0        9.73        9.58      7.59 o
  15   9   0      991.72      971.03     88.34 o
  16   9   0      224.47      214.69     32.12 o
  17   9   0      203.69      216.91     14.21 o
  18   9   0       72.45       60.03      6.51 o
  19   9   0       37.59       28.19      7.05 o
  20   9   0      210.31      199.47     19.20 o
   0  10   0     2210.71     2268.44     62.75 o
   1  10   0      843.90      842.96     28.59 o
   2  10   0      136.78      160.21     13.31 o
   3  10   0     1616.17     1703.75     54.14 o
   4  10   0     3448.73     3553.38     91.92 o
   5  10   0       24.17       15.57      4.13 o
   6  10   0     3619.73     3492.50     82.56 o
   7  10   0       48.15       51.50      8.77 o
   8  10   0     1819.84     1767.86     74.52 o
   9  10   0      872.37      873.63     56.55 o
  10  10   0        2.78       22.76     10.04 o
  11  10   0     1334.95     1226.29     42.62 o
  12  10   0      538.40      549.97     22.45 o
  13  10   0      494.53      580.55     46.61 o
  14  10   0       42.29       68.08     10.47 o
  15  10   0      284.06      320.84     23.43 o
  16  10   0     1352.45     1484.63     71.32 o
  17  10   0      355.93      356.04     26.93 o
  18  10   0      913.24      965.64     48.63 o
  19  10   0      619.51      592.88     26.72 o
   1  11   0      108.56      134.25     13.69 o
   2  11   0     3677.93     3330.23     76.12 o
   3  11   0       51.89       77.29      8.61 o
   4  11   0       80.52      108.29     12.63 o
   5  11   0      954.54      942.21     41.04 o
   6  11   0        0.25       14.09      4.67 o
   7  11   0      849.24      839.57     56.97 o
   8  11   0      141.64      164.78     14.26 o
   9  11   0       76.67      110.25     13.21 o
  10  11   0      561.35      652.20     35.95 o
  11  11   0       13.47        2.24      4.71 o
  12  11   0     1749.75     1556.25     85.41 o
  13  11   0      261.90      249.11     16.08 o
  14  11   0      506.27      478.09     44.79 o
  15  11   0      256.23      296.07     32.26 o
  16  11   0        0.52        4.35      5.97 o
  17  11   0      567.16      563.27     35.10 o
  18  11   0        0.04        9.81      8.43 o
  19  11   0       15.30       22.28     10.01 o
   0  12   0        0.09        5.15      5.52 o
   1  12   0      409.80      432.76     29.72 o
   2  12   0     1768.72     1598.86     79.61 o
   3  12   0      832.58      850.61     25.66 o
   5  12   0       88.14      102.85     13.26 o
   6  12   0     2848.76     2840.19     65.78 o
   7  12   0      173.09      193.78     13.64 o
   8  12   0     1262.94     1338.91     86.86 o
   9  12   0       16.14       13.04     10.49 o
  10  12   0      148.69      147.89     12.17 o
  11  12   0      131.22      151.73     16.21 o
  12  12   0       83.04       78.93     14.47 o
  13  12   0        2.05        5.29     10.29 o
  14  12   0      115.24      117.39     15.28 o
  15  12   0      267.22      310.87     20.54 o
  16  12   0      267.76      301.64     27.93 o
  17  12   0      824.53      967.00     59.39 o
  18  12   0      364.39      406.15     40.02 o
   1  13   0      767.55      662.28     66.51 o
   2  13   0     1643.49     1504.28     57.28 o
   3  13   0     1266.38     1179.00     36.11 o
   4  13   0      532.41      469.03     65.25 o
   5  13   0      221.99      248.33     20.42 o
   6  13   0      193.21      249.80     16.87 o
   7  13   0        7.24       19.53      6.54 o
   8  13   0      389.16      390.39     28.31 o
   9  13   0      790.23      765.31     39.80 o
  10  13   0       73.73       82.77      8.49 o
  11  13   0     1859.65     1844.82     57.20 o
  12  13   0      725.47      781.41     40.32 o
  13  13   0      151.22      185.85     38.48 o
  14  13   0      805.10      932.10     37.08 o
  15  13   0        0.10       -3.07      7.22 o
  16  13   0        0.18       10.96      5.24 o
  17  13   0      178.50      163.37     30.61 o
  18  13   0      176.43      189.24     17.44 o
   0  14   0        1.30        2.23      6.52 o
   1  14   0      226.39      248.93     19.47 o
   2  14   0     1273.30     1207.64     35.65 o
   3  14   0     2680.57     2437.00     58.62 o
   4  14   0       95.12      132.10     11.45 o
   5  14   0     6165.50     6025.52    109.58 o
   6  14   0     1432.48     1332.34     33.33 o
   7  14   0       20.51        9.02     12.02 o
   8  14   0      111.87      111.31      9.30 o
   9  14   0       88.54      118.02     10.70 o
  10  14   0      505.89      536.70     31.59 o
  11  14   0      410.24      451.97     30.77 o
  12  14   0       29.73       35.41      8.43 o
  13  14   0      374.93      391.20     26.17 o
  14  14   0      282.49      269.77     18.71 o
  15  14   0      465.90      527.34     55.10 o
  16  14   0       15.33        9.87      5.13 o
  17  14   0       83.72       62.45     12.70 o
   1  15   0     3480.34     3410.57    129.29 o
   2  15   0      813.21      766.80     29.18 o
   3  15   0      174.54      182.32     13.75 o
   4  15   0      131.49      135.50     13.66 o
   5  15   0       12.12       19.29     22.06 o
   6  15   0       70.12       62.05      9.83 o
   7  15   0      417.72      423.16     24.50 o
   8  15   0      293.06      330.91     21.57 o
   9  15   0      287.10      343.33     25.77 o
  10  15   0      140.02      127.75     15.05 o
  11  15   0     1731.22     1795.31    167.82 o
  12  15   0      127.57      132.74     17.14 o
  13  15   0      763.77      788.53     68.36 o
  14  15   0       23.97       30.94     11.21 o
  15  15   0      298.47      312.84     24.26 o
  16  15   0      115.15      138.22     13.09 o
   0  16   0      443.18      429.25     35.28 o
   1  16   0       54.17       46.88     12.67 o
   2  16   0      179.07      182.56     14.29 o
   3  16   0      119.59      138.03     12.49 o
   4  16   0     4965.50     5100.56     99.69 o
   5  16   0       31.10       29.15      8.23 o
   6  16   0     3916.23     3986.26    171.77 o
   7  16   0     1683.02     1600.81     55.55 o
   8  16   0      830.04      842.86     36.95 o
   9  16   0      587.57      602.41     34.09 o
  10  16   0        9.57        8.52      5.17 o
  11  16   0      148.34      144.07     11.14 o
  12  16   0       70.37       66.93      7.11 o
  13  16   0       28.03       14.37      5.97 o
  14  16   0     1362.96     1344.55     54.96 o
  15  16   0        6.74        7.92      5.85 o
   1  17   0      636.64      630.10     40.79 o
   2  17   0       80.64      102.68     20.82 o
   3  17   0       94.26       89.39      9.85 o
   4  17   0       99.74       99.89     10.49 o
   5  17   0       40.40       40.95      7.50 o
   6  17   0      131.93      140.87     13.32 o
   7  17   0      281.09      327.19     24.11 o
   8  17   0       40.45       46.95      8.22 o
   9  17   0       54.46       73.68     20.12 o
  10  17   0      433.70      506.90     38.14 o
  11  17   0        2.13       13.19      5.99 o
  12  17   0       32.06       44.41     15.25 o
  13  17   0       85.89       99.00     17.26 o
  14  17   0        0.01        6.19     11.71 o
   0  18   0      642.84      690.84     61.55 o
   1  18   0      408.73      440.37     29.85 o
   2  18   0      278.86      290.12     17.27 o
   3  18   0       56.29       47.92      8.79 o
   4  18   0     1466.36     1440.78     77.37 o
   5  18   0      908.99      900.38     41.20 o
   6  18   0     1269.11     1218.75     45.46 o
   7  18   0       62.11       42.68      9.91 o
   8  18   0       48.54       51.12     10.33 o
   9  18   0       91.25      104.34     16.10 o
  10  18   0      177.89      186.88     22.08 o
  11  18   0      223.72      220.21     19.46 o
  12  18   0      143.07      177.44     20.57 o
  13  18   0       20.40       33.65      9.04 o
   1  19   0        0.22       14.51      5.93 o
   2  19   0      557.16      596.67     35.75 o
   3  19   0        0.25       15.39      6.29 o
   4  19   0      340.87      373.78     35.37 o
   5  19   0      171.76      166.08     12.03 o
   6  19   0       53.10       46.03      8.97 o
   7  19   0      759.37      665.42     42.37 o
   8  19   0     1138.24     1200.07     65.12 o
   9  19   0      420.71      445.63     26.91 o
  10  19   0      476.57      476.77     40.60 o
  11  19   0        0.86        6.06      4.59 o
  12  19   0        1.65       14.35      6.13 o
   0  20   0      350.40      343.89     34.95 o
   1  20   0      271.18      288.21     18.40 o
   2  20   0        0.06       11.14     23.39 o
   3  20   0        1.94       16.46      5.44 o
   4  20   0      263.47      259.16     16.76 o
   5  20   0       51.08       35.24      7.43 o
   6  20   0      275.30      265.93     21.35 o
   7  20   0       26.70       17.12      6.27 o
   8  20   0       17.48       13.10      6.22 o
   9  20   0       30.89       22.65      5.47 o
  10  20   0      255.15      308.38     30.72 o
  11  20   0      268.42      259.03     26.33 o
   1  21   0      143.82      144.83     11.88 o
   2  21   0      751.67      710.10     75.30 o
   3  21   0      619.45      631.23     37.47 o
   4  21   0     1310.04     1188.70     59.12 o
   5  21   0      170.06      160.25     18.76 o
   6  21   0       38.95       46.06      9.05 o
   7  21   0      245.33      237.67     23.11 o
   8  21   0      164.26      158.31     14.85 o
   9  21   0      656.12      681.40     53.87 o
   0  22   0      857.16      867.42     48.39 o
   1  22   0       75.89       94.69     10.53 o
   2  22   0     1251.53     1336.00     52.61 o
   3  22   0      401.69      423.24     39.42 o
   4  22   0      263.37      236.27     20.52 o
   5  22   0      196.29      201.31     33.39 o
   6  22   0       11.94       24.88      7.86 o
   1  23   0        9.59       12.86      5.61 o
   2  23   0      123.78      125.48     13.45 o
 -22   1   1      380.60      422.44     45.43 o
 -21   1   1      142.44      162.19     19.70 o
 -20   1   1       98.86      110.18     19.30 o
 -19   1   1      249.34      264.12     28.67 o
 -18   1   1      166.28      183.88     18.74 o
 -17   1   1        1.11       20.53     10.84 o
 -16   1   1      350.13      332.36     25.65 o
 -15   1   1      174.25      149.04     13.46 o
 -14   1   1     2178.99     2028.02     45.86 o
 -13   1   1      461.43      421.07     16.37 o
 -12   1   1    14525.90    15158.33   2428.26 o
 -11   1   1      535.94      544.94     33.82 o
 -10   1   1     4690.95     4179.96     57.00 o
  -9   1   1      756.43      841.12     53.47 o
  -8   1   1     1145.43     1267.96     23.41 o
  -7   1   1       59.96       34.10      4.28 o
  -6   1   1      101.11      132.63     10.18 o
  -5   1   1     3945.34     3701.07     59.05 o
  -4   1   1        7.13       20.63      5.99 o
  -3   1   1     6070.24     5977.40    109.58 o
  -2   1   1     2371.37     2610.93     29.78 o
  -1   1   1      183.42      189.90      4.36 o
   1   1   1     1113.24     1184.08     13.91 o
   2   1   1     2016.38     1752.43     22.84 o
   3   1   1     7075.39     6877.20     66.53 o
   4   1   1     2315.54     2096.65     30.89 o
   5   1   1     2535.11     2355.43     45.51 o
   6   1   1     2442.38     2213.33     31.43 o
   7   1   1     4417.82     4085.64     46.92 o
   8   1   1     3496.07     3483.25     42.21 o
   9   1   1      126.52      127.23      8.17 o
  10   1   1     1025.82      953.18     38.81 o
  11   1   1     1313.89     1158.20     25.97 o
  12   1   1      447.60      511.49     25.06 o
  13   1   1     3860.73     3695.84     59.89 o
  14   1   1       67.61       68.21      8.25 o
  15   1   1       64.88       50.20      6.02 o
  16   1   1      166.14      178.22     21.93 o
  17   1   1     1256.89     1273.36     26.24 o
  18   1   1     1240.87     1285.66     40.21 o
  19   1   1      469.18      496.51     32.61 o
  20   1   1      184.98      222.20     29.43 o
  21   1   1       70.08       77.91     15.61 o
 -22   2   1        1.92       20.45      6.73 o
 -21   2   1       18.52       27.57     12.89 o
 -20   2   1      760.43      747.53     83.52 o
 -19   2   1      492.87      508.11     34.81 o
 -18   2   1        0.84       16.12      6.74 o
 -17   2   1      731.01      831.66     76.44 o
 -16   2   1       38.94       41.05      8.83 o
 -15   2   1       56.58       56.15      7.27 o
 -14   2   1      757.63      701.35     84.75 o
 -13   2   1       24.67       34.84      9.11 o
 -12   2   1      669.26      673.46     49.28 o
 -11   2   1       34.03       51.53      8.12 o
 -10   2   1     1730.32     1689.78     41.56 o
  -9   2   1     1135.58     1226.83     28.50 o
  -8   2   1      131.42      162.64     20.48 o
  -7   2   1     3160.62     2954.27     45.72 o
  -6   2   1        0.24        2.19      1.05 o
  -4   2   1      990.92      922.74     23.94 o
  -3   2   1    14081.88    14954.51    184.00 o
  -2   2   1     2291.10     2311.33     35.96 o
  -1   2   1      474.40      445.29      9.11 o
   0   2   1    10943.57    11087.35    135.45 o
   1   2   1    10037.63    10183.68     99.79 o
   2   2   1     3604.83     3690.15     40.85 o
   3   2   1      653.07      766.33     22.63 o
   4   2   1      431.28      379.03     14.06 o
   5   2   1    20886.61    20322.01    194.36 o
   6   2   1      436.57      442.53     43.49 o
   8   2   1       81.02      112.40     10.01 o
   9   2   1     1697.15     1753.61     27.82 o
  10   2   1        0.05        8.64      2.73 o
  11   2   1      269.96      232.69     11.41 o
  12   2   1     1513.60     1392.28     25.96 o
  13   2   1      665.26      584.74     56.24 o
  14   2   1       46.40       50.74      5.75 o
  15   2   1       26.25       26.48      5.42 o
  16   2   1     1222.77     1257.04     61.66 o
  17   2   1      404.43      408.17     32.12 o
  18   2   1     1008.23      980.36     57.73 o
  19   2   1      866.87      871.26     83.65 o
  20   2   1       52.16       93.47     11.98 o
  21   2   1      174.90      201.00     16.38 o
 -22   3   1      171.39      174.19     15.73 o
 -21   3   1      227.04      247.93     24.29 o
 -20   3   1      136.92      129.74     12.03 o
 -19   3   1       91.94      105.46     20.04 o
 -18   3   1     2449.24     2695.06    113.95 o
 -17   3   1       19.88       11.17      6.05 o
 -16   3   1     1021.09      953.75     29.09 o
 -15   3   1        2.40       -4.29      4.52 o
 -14   3   1      413.65      388.31     33.49 o
 -13   3   1      324.62      304.21     17.01 o
 -12   3   1        2.75        9.00      3.09 o
 -11   3   1     1518.46     1469.45     56.31 o
 -10   3   1      316.04      266.23     26.83 o
  -9   3   1      715.11      710.46     27.54 o
  -8   3   1        0.03        3.02      1.95 o
  -7   3   1       73.43       68.57      6.02 o
  -6   3   1     1100.04     1049.39     30.59 o
  -5   3   1      183.00      194.16     14.46 o
  -4   3   1     2055.21     1941.06     88.19 o
  -3   3   1     4463.29     4778.93     55.28 o
  -2   3   1     1753.83     1738.92     25.22 o
  -1   3   1     8547.55     8347.11     55.08 o
   0   3   1     1928.13     1956.06     34.80 o
   1   3   1     6869.32     6591.25     95.64 o
   2   3   1     8568.04     9140.15    116.76 o
   3   3   1     1072.98      947.18     31.52 o
   4   3   1        9.84       11.80      3.35 o
   5   3   1     1281.17     1207.19     22.29 o
   6   3   1     2968.78     2845.01     44.51 o
   7   3   1     2202.73     2349.41    134.48 o
   8   3   1     1129.57     1221.12     36.96 o
   9   3   1      724.92      729.62     37.94 o
  10   3   1       20.30       12.71      3.67 o
  11   3   1       56.95       68.48      6.56 o
  12   3   1       52.19       74.26      7.20 o
  13   3   1     1544.72     1533.21     45.91 o
  14   3   1      156.38      149.46     10.16 o
  15   3   1       70.51       79.40     12.66 o
  16   3   1      218.59      228.30     16.81 o
  17   3   1       65.38       49.36      7.33 o
  18   3   1        6.26       11.85      7.62 o
  19   3   1      359.80      264.31      9.05 o
  20   3   1      212.48      221.11     18.79 o
  21   3   1      168.26      217.36     18.43 o
 -21   4   1       68.61       48.64      9.70 o
 -20   4   1       26.79       23.82      8.76 o
 -19   4   1      672.51      729.65     56.69 o
 -18   4   1      801.27      789.31     97.20 o
 -17   4   1     1804.93     1989.67    118.39 o
 -16   4   1      952.18      819.44     35.86 o
 -15   4   1      563.93      552.04     29.14 o
 -14   4   1      219.64      228.81     22.62 o
 -13   4   1        1.61       15.70      5.22 o
 -12   4   1      469.53      455.23     21.69 o
 -11   4   1      159.62      128.87     19.90 o
 -10   4   1      143.55      133.70     14.32 o
  -9   4   1      132.75      155.95     14.60 o
  -8   4   1      246.00      269.81     33.06 o
  -7   4   1     9423.84    10137.96     93.89 o
  -6   4   1      490.41      543.35     19.67 o
  -5   4   1    14340.91    15035.18    132.18 o
  -4   4   1     2258.91     2583.78     48.54 o
  -2   4   1     1208.23     1249.27     26.39 o
  -1   4   1     6748.50     6757.67     87.56 o
   1   4   1    17859.23    18434.47    192.41 o
   2   4   1     3872.13     4079.75     64.54 o
   3   4   1     4720.47     4387.26    207.99 o
   4   4   1     3141.50     3076.94    120.18 o
   5   4   1     3787.88     3793.60     60.80 o
   6   4   1     7901.33     8093.22     77.17 o
   7   4   1     2427.83     2435.09     61.64 o
   9   4   1     2950.14     2895.45     97.70 o
  10   4   1     3777.24     3883.26    122.76 o
  11   4   1      386.28      430.54     23.39 o
  12   4   1     1162.30     1102.22     32.72 o
  13   4   1      523.90      495.68     70.30 o
  14   4   1      162.68      131.36      9.79 o
  15   4   1      787.07      772.02     47.27 o
  16   4   1      505.55      445.52     38.80 o
  17   4   1        1.16       16.36      4.86 o
  18   4   1     1060.58     1189.54     45.43 o
  19   4   1      119.65      104.73     12.53 o
  20   4   1       72.63       76.65     29.03 o
  21   4   1       35.72       52.99      8.46 o
 -21   5   1      124.12      146.66     22.56 o
 -20   5   1      413.53      459.42     21.46 o
 -19   5   1      441.27      434.95     58.24 o
 -18   5   1       30.29       44.52     10.50 o
 -17   5   1      474.03      484.34     22.52 o
 -16   5   1       70.79      101.84     11.35 o
 -15   5   1      969.34      954.80     28.12 o
 -14   5   1      361.03      337.74     23.70 o
 -13   5   1      293.64      327.13     24.59 o
 -12   5   1     1803.92     1750.68     43.76 o
 -11   5   1       33.90       46.59      7.25 o
  -9   5   1        0.37       -3.66      5.43 o
  -8   5   1     4243.63     4687.96     76.68 o
  -7   5   1       22.04       27.78      4.01 o
  -6   5   1     7302.56     8063.55    186.16 o
  -5   5   1     1459.14     1553.14     34.15 o
  -4   5   1     4493.22     4597.36     78.60 o
  -3   5   1      181.99      203.41     15.05 o
  -2   5   1     2379.82     2194.56     42.52 o
  -1   5   1    21909.79    22098.59    267.42 o
   0   5   1    12068.79    12260.58    153.50 o
   1   5   1    10652.23    11236.11    256.54 o
   2   5   1     1097.95     1266.31     38.18 o
   3   5   1     8367.82     8752.64     80.68 o
   4   5   1     3721.45     3959.49     63.61 o
   5   5   1     1004.26      993.29     31.43 o
   6   5   1     6453.01     6829.29     66.03 o
   7   5   1      184.93      242.41     20.72 o
   8   5   1      457.19      500.95     34.96 o
   9   5   1      182.94      188.94     20.78 o
  10   5   1     1084.65      946.32     53.77 o
  11   5   1       82.45       94.94     13.36 o
  12   5   1     2099.67     2078.51     57.83 o
  13   5   1      883.55      897.51     43.13 o
  14   5   1      312.33      320.13     15.31 o
  15   5   1      827.52      896.91     39.49 o
  16   5   1        8.02        7.31      7.33 o
  17   5   1        5.32       18.79      7.23 o
  18   5   1      290.73      270.04     18.05 o
  19   5   1        2.65       10.88      4.71 o
  20   5   1      493.49      510.38     35.52 o
  21   5   1        0.18        4.29     10.03 o
 -21   6   1       46.96       62.96     10.21 o
 -20   6   1       55.28       87.32      9.92 o
 -19   6   1      277.37      306.43     20.75 o
 -18   6   1       19.78       31.00      8.36 o
 -17   6   1      496.10      489.54     38.02 o
 -16   6   1      208.62      256.48     18.14 o
 -15   6   1      189.25      214.73     35.05 o
 -14   6   1       23.11       38.68     15.73 o
 -13   6   1     1318.85     1297.48     47.03 o
 -12   6   1      128.44      146.93     18.01 o
 -11   6   1     2677.02     2681.46     60.86 o
 -10   6   1       52.53       38.36     11.26 o
  -9   6   1       20.71       29.61      6.98 o
  -8   6   1      798.86      828.52     25.02 o
  -7   6   1       58.18       79.37      7.50 o
  -6   6   1     4605.85     4954.25    161.85 o
  -5   6   1      338.04      313.75     25.17 o
  -4   6   1     2075.68     1899.19     88.37 o
  -3   6   1     4009.51     4305.80     68.37 o
  -2   6   1       24.01       32.22      5.15 o
  -1   6   1     4308.74     4100.36    146.75 o
   0   6   1     4405.76     4516.73    149.98 o
   1   6   1    20590.54    21639.91    482.24 o
   2   6   1       47.38       44.20      7.81 o
   3   6   1       18.61       13.77      4.79 o
   4   6   1     4606.87     5025.33    178.45 o
   5   6   1       12.93       16.36      3.93 o
   6   6   1     3212.35     3406.28     79.58 o
   7   6   1       77.92      109.82      9.12 o
   8   6   1      741.49      682.02     23.15 o
   9   6   1     1870.27     1808.64     49.36 o
  10   6   1     2517.27     2563.64     64.82 o
  11   6   1      671.27      779.37     46.04 o
  12   6   1     2307.50     2497.90     68.64 o
  13   6   1     4326.70     4509.43     95.97 o
  14   6   1       18.61        9.74      7.23 o
  15   6   1       25.27       25.65      5.55 o
  16   6   1      264.92      268.95     33.00 o
  17   6   1       53.65       62.83      9.39 o
  18   6   1      750.85      745.15     31.15 o
  19   6   1      476.45      419.71     46.14 o
  20   6   1       89.01      128.54     21.91 o
  21   6   1        9.21       31.74     10.09 o
 -21   7   1      101.48      122.38     13.08 o
 -20   7   1       59.37       72.22     10.80 o
 -19   7   1       52.25       59.24      8.55 o
 -18   7   1      181.08      190.41     14.64 o
 -17   7   1      179.98      165.44     14.36 o
 -16   7   1        0.97       11.36      4.54 o
 -15   7   1      614.25      723.71     38.80 o
 -14   7   1      955.69      873.12     89.77 o
 -13   7   1      520.78      578.69     32.24 o
 -12   7   1     4364.93     4549.98    213.15 o
 -11   7   1       40.90       59.03      9.43 o
 -10   7   1      764.95      733.01     32.65 o
  -9   7   1      266.94      302.07     23.00 o
  -8   7   1        0.15        5.41      9.74 o
  -7   7   1      425.06      448.26     16.51 o
  -6   7   1       16.20       15.23      4.64 o
  -5   7   1     2032.25     2117.76     42.38 o
  -4   7   1      817.19      775.64     44.35 o
  -3   7   1     1427.70     1442.47     32.55 o
  -2   7   1     5608.61     5753.18    115.18 o
  -1   7   1       14.58        2.08      4.24 o
   0   7   1      622.55      532.55     32.36 o
   1   7   1     1179.24     1115.62     25.28 o
   2   7   1     4316.41     4580.01     72.91 o
   3   7   1      596.81      528.57     24.36 o
   4   7   1      364.85      418.82     28.68 o
   5   7   1     4937.35     5513.54     86.36 o
   6   7   1      374.04      373.36     28.38 o
   7   7   1      333.84      430.58     79.65 o
   8   7   1    12317.48    12850.87    247.13 o
   9   7   1      195.24      226.30     34.37 o
  10   7   1     2961.77     3135.80    104.57 o
  11   7   1      172.65      184.44     16.71 o
  12   7   1      311.00      362.64     49.72 o
  13   7   1     5319.55     5055.99    133.55 o
  14   7   1       70.61       86.15     12.44 o
  15   7   1        1.72        5.89      3.71 o
  16   7   1      100.00      118.76      8.41 o
  17   7   1       85.87       93.95      9.15 o
  18   7   1      179.27      174.57     10.84 o
  19   7   1        7.81       14.47      4.53 o
  20   7   1      857.61      922.43     76.41 o
 -20   8   1      483.33      540.16     36.90 o
 -19   8   1       41.52       40.01     10.01 o
 -18   8   1      109.79       89.56      9.39 o
 -17   8   1        0.09        7.71     17.11 o
 -16   8   1       56.96       63.96      7.90 o
 -15   8   1      831.01      759.36     37.84 o
 -14   8   1       17.57       22.48      6.32 o
 -13   8   1     1387.94     1363.18     67.09 o
 -12   8   1      294.10      309.65     24.30 o
 -11   8   1     3935.28     4010.60    199.55 o
 -10   8   1        6.60       16.80      5.51 o
  -9   8   1     3859.01     3992.29    229.79 o
  -8   8   1      423.42      397.02     30.38 o
  -7   8   1      310.55      312.20     37.59 o
  -6   8   1      461.11      408.43     26.09 o
  -5   8   1        7.09       10.57      8.98 o
  -4   8   1        0.25        5.66      3.65 o
  -3   8   1     1134.35     1169.43     26.62 o
  -2   8   1     1712.59     1694.07     43.40 o
  -1   8   1      894.74      809.13     24.56 o
   0   8   1       14.73       16.11      5.92 o
   1   8   1     5378.43     5436.27    165.49 o
   2   8   1      936.38      882.16     50.96 o
   4   8   1     2080.17     2043.79     42.15 o
   5   8   1      909.55      802.98     41.17 o
   6   8   1     2266.44     2269.17     52.90 o
   7   8   1      449.41      479.87     35.76 o
   8   8   1     2202.56     2303.53    104.22 o
   9   8   1      230.48      236.80     21.65 o
  10   8   1        9.90        5.81      9.71 o
  11   8   1      775.36      936.05     52.30 o
  12   8   1      697.32      771.65     56.48 o
  13   8   1      636.13      779.83     71.83 o
  14   8   1     1402.63     1555.74    200.91 o
  15   8   1      815.03      890.90     54.72 o
  16   8   1      367.15      354.66     37.25 o
  17   8   1      833.53      862.61     20.56 o
  18   8   1      221.27      212.48     19.44 o
  19   8   1      349.31      321.60     21.84 o
  20   8   1       64.02       52.50     11.54 o
 -20   9   1      153.69      161.71     14.38 o
 -19   9   1       98.81      121.14     15.38 o
 -18   9   1      595.12      576.39     38.70 o
 -17   9   1      231.64      230.30     18.22 o
 -16   9   1      115.88      111.12     20.32 o
 -15   9   1      243.95      271.15     24.02 o
 -14   9   1      123.79      115.95      9.91 o
 -13   9   1      242.85      258.93     22.28 o
 -12   9   1     1869.10     1770.83     49.99 o
 -11   9   1        3.55       14.09     10.87 o
 -10   9   1     1305.72     1170.17     40.47 o
  -9   9   1       14.65        9.97      4.93 o
  -8   9   1     1830.19     1819.24     67.11 o
  -7   9   1       39.28       44.88      6.81 o
  -6   9   1     5240.84     5004.30     71.60 o
  -5   9   1      334.59      300.64     42.92 o
  -4   9   1      617.33      543.72     22.64 o
  -3   9   1      358.24      401.15     37.49 o
  -2   9   1     1165.24     1125.10     25.55 o
  -1   9   1     2321.61     2403.18     56.17 o
   0   9   1       25.76       30.56      4.09 o
   1   9   1      442.09      466.45     27.38 o
   2   9   1     1152.05     1237.02     43.41 o
   3   9   1      256.38      293.51     22.31 o
   4   9   1      545.28      568.39     17.64 o
   5   9   1       55.15       68.91      8.33 o
   6   9   1      555.91      469.19     23.91 o
   7   9   1     4406.45     4372.64     72.23 o
   8   9   1       23.82       22.88      7.72 o
   9   9   1      829.76      848.22     71.58 o
  10   9   1      750.40      861.25     97.10 o
  11   9   1     1700.94     1624.70    148.52 o
  12   9   1      816.53      803.60     51.47 o
  13   9   1      237.57      257.16     22.68 o
  14   9   1      785.16      881.83     82.23 o
  15   9   1      178.85      187.92     14.89 o
  16   9   1       22.50       20.38      7.91 o
  17   9   1      357.07      343.26     16.12 o
  18   9   1       45.16       48.86     10.53 o
  19   9   1      350.72      353.74     35.40 o
  20   9   1       14.63       32.75     23.64 o
 -20  10   1      479.24      516.28     43.31 o
 -19  10   1       45.59       82.51     25.94 o
 -18  10   1      469.09      541.83     42.62 o
 -17  10   1        4.86       14.50      6.42 o
 -16  10   1        4.48       20.59      8.11 o
 -15  10   1       75.44       97.70      9.71 o
 -14  10   1       50.71       68.65      7.57 o
 -13  10   1      449.37      543.56     31.06 o
 -12  10   1      171.67      152.05     14.58 o
 -11  10   1     1098.15     1082.57     40.07 o
 -10  10   1     1762.54     1662.12     47.47 o
  -9  10   1     1482.58     1448.39     38.99 o
  -8  10   1     1207.90     1209.29     36.31 o
  -7  10   1      499.51      495.25     26.83 o
  -6  10   1       15.18       14.01      4.08 o
  -5  10   1      210.47      241.94     19.82 o
  -4  10   1      302.74      289.07     21.59 o
  -3  10   1      310.14      323.14     25.06 o
  -2  10   1        3.17       10.98      6.34 o
  -1  10   1     1363.34     1270.25     38.92 o
   0  10   1     1038.99     1100.59     45.53 o
   1  10   1       87.99       89.88      9.40 o
   2  10   1       33.06       29.53      4.57 o
   3  10   1     7880.79     8237.49    112.81 o
   4  10   1     1120.78     1034.15     40.72 o
   5  10   1     6471.42     6749.32     94.60 o
   6  10   1     1282.26     1374.52     60.06 o
   7  10   1     1120.15      999.11     42.05 o
   8  10   1        0.18       -5.59      6.54 o
   9  10   1     1541.21     1531.71     49.25 o
  10  10   1      378.43      401.13     28.11 o
  11  10   1      735.47      799.30     74.44 o
  12  10   1      139.45      161.87     21.68 o
  13  10   1       40.03       46.94      7.65 o
  14  10   1      723.34      703.87     75.74 o
  15  10   1     2775.69     2912.30    180.89 o
  16  10   1        2.07       15.43      6.30 o
  17  10   1      401.88      379.98     22.95 o
  18  10   1       91.23       94.21     15.66 o
  19  10   1      121.03      105.77     10.93 o
 -19  11   1        1.27       16.24      6.15 o
 -18  11   1     1626.22     1835.64     63.50 o
 -17  11   1      195.84      201.63     14.68 o
 -16  11   1     4005.97     3877.12    194.39 o
 -15  11   1     1021.30     1016.30     47.46 o
 -14  11   1      369.38      409.41     23.45 o
 -13  11   1     1313.14     1474.10     61.62 o
 -12  11   1       63.86       62.34      8.76 o
 -11  11   1      671.51      773.64     81.67 o
 -10  11   1      204.02      243.98     19.84 o
  -9  11   1      416.42      471.53     36.25 o
  -8  11   1      642.29      691.12     39.81 o
  -7  11   1        6.79       23.73      8.51 o
  -6  11   1      846.04      784.69     89.82 o
  -5  11   1      110.31       90.79     10.78 o
  -4  11   1     3791.80     4004.72     81.38 o
  -3  11   1      213.01      217.90     17.62 o
  -2  11   1     2331.39     2357.28     73.46 o
  -1  11   1      342.39      276.17     31.43 o
   0  11   1       59.62       72.09      8.68 o
   1  11   1      269.89      270.54     22.34 o
   2  11   1      740.50      787.57     34.95 o
   3  11   1      118.92      148.31     25.46 o
   4  11   1     1371.80     1322.25    140.20 o
   5  11   1      542.40      574.74     23.81 o
   6  11   1     4007.28     4338.31    174.80 o
   7  11   1     2178.12     2123.85     52.93 o
   8  11   1     4423.73     4396.71    170.88 o
   9  11   1     1065.12     1058.14     85.98 o
  10  11   1     1234.97     1111.45     35.86 o
  11  11   1      874.02      851.71     41.35 o
  12  11   1      825.00      846.49     48.44 o
  13  11   1      563.56      561.20     23.35 o
  14  11   1      266.14      280.78     22.79 o
  15  11   1      342.78      392.82     27.70 o
  16  11   1        7.62       17.10     12.64 o
  17  11   1      372.92      393.99     26.26 o
  18  11   1        1.75       10.90      5.64 o
  19  11   1     1049.84     1044.59     37.06 o
 -18  12   1        2.80       28.55      8.15 o
 -17  12   1       61.97       78.76     10.15 o
 -16  12   1       76.72       77.87      8.26 o
 -15  12   1       17.55       16.62     22.15 o
 -14  12   1      204.13      234.86     18.25 o
 -13  12   1       34.94       58.83     10.97 o
 -12  12   1      215.59      226.08     25.67 o
 -11  12   1      656.47      697.47     38.95 o
 -10  12   1      339.76      356.92     22.61 o
  -9  12   1      605.07      588.53     20.89 o
  -8  12   1       14.73       15.76      4.53 o
  -7  12   1      379.48      456.27     29.81 o
  -6  12   1      668.27      767.17     44.42 o
  -5  12   1      750.07      726.34     75.02 o
  -4  12   1     1279.54     1195.58     37.69 o
  -3  12   1      296.63      334.08     28.78 o
  -2  12   1       83.73       84.98     10.46 o
  -1  12   1      249.08      245.65     20.57 o
   0  12   1     2438.79     2415.19    121.16 o
   1  12   1     3350.72     3523.77     81.00 o
   2  12   1     3440.02     3192.86    139.05 o
   3  12   1       12.89       17.06      4.29 o
   4  12   1     1733.65     1596.52     44.27 o
   5  12   1     1732.94     1736.55    153.17 o
   6  12   1     4260.01     4396.98     97.76 o
   7  12   1      353.94      413.13     30.29 o
   8  12   1      130.69      156.04     18.89 o
   9  12   1        0.41       -1.58      5.24 o
  10  12   1      280.85      342.59     24.12 o
  11  12   1       60.62       59.72     24.96 o
  12  12   1       88.62       83.30      9.92 o
  13  12   1        3.64       14.37      6.09 o
  14  12   1      196.01      225.73     19.44 o
  15  12   1      154.22      173.59     13.94 o
  16  12   1      484.23      496.39     30.62 o
  17  12   1        1.25       13.72      5.44 o
  18  12   1      219.43      222.97     18.67 o
 -18  13   1      373.70      336.55     29.54 o
 -17  13   1      216.77      242.17     31.73 o
 -16  13   1      572.60      567.29     53.17 o
 -15  13   1      689.68      664.16     35.18 o
 -14  13   1       33.82       36.25     13.87 o
 -13  13   1       66.39       73.73     11.51 o
 -12  13   1       39.68       26.46      9.71 o
 -11  13   1        2.37        8.73      5.20 o
 -10  13   1      410.24      419.28     26.16 o
  -9  13   1      515.49      476.89     22.68 o
  -8  13   1      905.87      917.78     85.90 o
  -7  13   1     3699.11     3702.88    128.38 o
  -6  13   1     4208.01     4126.62     94.35 o
  -5  13   1      302.03      371.05     22.04 o
  -4  13   1      819.24      903.49     52.27 o
  -3  13   1      482.27      507.94     28.72 o
  -2  13   1        3.05        9.24      3.73 o
  -1  13   1       55.36       53.33      7.25 o
   0  13   1      163.81      198.97     20.10 o
   1  13   1      988.76     1012.47     40.47 o
   2  13   1       49.02       53.33     13.78 o
   3  13   1        0.01        9.35      3.55 o
   4  13   1     1366.28     1284.85     90.34 o
   5  13   1     4419.71     4140.43    142.53 o
   6  13   1        0.39        6.59      8.68 o
   7  13   1      955.24      976.48     26.22 o
   8  13   1       25.35       21.34      8.60 o
   9  13   1       12.72       17.46      7.08 o
  10  13   1     1655.05     1669.02     52.46 o
  11  13   1       10.98       11.47      4.82 o
  12  13   1       35.35       59.18      8.16 o
  13  13   1        4.28        6.17      6.40 o
  14  13   1       17.54       27.71     19.39 o
  15  13   1       34.53       55.80     13.15 o
  16  13   1      155.89      174.63     16.45 o
  17  13   1      143.59      146.05     13.13 o
 -17  14   1      303.41      305.20     18.33 o
 -16  14   1      267.66      245.92     23.51 o
 -15  14   1       61.83       52.13      7.74 o
 -14  14   1      205.01      208.53     15.99 o
 -13  14   1      692.31      697.13     92.40 o
 -12  14   1       26.55       16.98      4.92 o
 -11  14   1     1090.23     1096.66     71.81 o
 -10  14   1        2.55        4.93      5.48 o
  -9  14   1      772.73      793.30     62.33 o
  -8  14   1      611.93      654.55     40.28 o
  -7  14   1      180.20      181.81     15.67 o
  -6  14   1      642.57      681.78     37.66 o
  -5  14   1     1177.39     1069.18     32.07 o
  -4  14   1       18.17       39.67     14.78 o
  -3  14   1      398.03      394.14     29.64 o
  -2  14   1      358.95      390.14     26.82 o
  -1  14   1     3227.42     3349.01    211.87 o
   0  14   1       17.29       29.35      7.12 o
   1  14   1      635.88      687.90     45.09 o
   2  14   1      210.77      225.88     15.63 o
   3  14   1      795.05      810.60     36.03 o
   4  14   1     1125.79     1064.48     33.61 o
   5  14   1      571.81      668.33     39.64 o
   6  14   1     1759.34     1804.58     89.97 o
   7  14   1       30.24       32.03     12.24 o
   8  14   1       20.52       20.14      6.29 o
   9  14   1      979.11      985.84     65.78 o
  10  14   1      402.25      426.02     27.16 o
  11  14   1      798.09      847.48     42.05 o
  12  14   1      501.88      562.03     34.40 o
  13  14   1      730.45      660.38     38.76 o
  14  14   1      172.30      152.79     12.20 o
  15  14   1      539.36      544.22     36.76 o
  16  14   1       65.34       44.73     16.00 o
  17  14   1      213.71      171.63     43.61 o
 -16  15   1      249.66      250.88     33.11 o
 -15  15   1      130.30      148.68     17.15 o
 -14  15   1       43.33       28.53      7.21 o
 -13  15   1      223.71      224.34     18.47 o
 -12  15   1        3.98        7.58     13.75 o
 -11  15   1        1.55        8.76      4.90 o
 -10  15   1     1024.95      972.96     76.60 o
  -9  15   1     1038.28     1008.13     48.85 o
  -8  15   1      190.80      200.86     13.59 o
  -7  15   1      307.99      325.02     18.66 o
  -6  15   1       53.35       49.17      8.39 o
  -5  15   1      177.81      183.95     14.75 o
  -4  15   1       54.40       43.06     18.96 o
  -3  15   1      123.11      140.68      9.35 o
  -2  15   1     2021.28     1852.95     50.14 o
  -1  15   1     1256.94     1207.51     33.44 o
   0  15   1       55.51       47.58      7.64 o
   1  15   1      190.85      192.51     18.39 o
   2  15   1     4479.16     4129.92    201.56 o
   3  15   1      369.01      430.59     26.89 o
   4  15   1      396.25      413.33     26.67 o
   5  15   1       50.86       49.02      7.82 o
   6  15   1       72.38       64.71      9.63 o
   7  15   1      150.99      158.85     11.68 o
   8  15   1      907.82      973.80     55.93 o
   9  15   1        0.13       16.65      5.61 o
  10  15   1      987.43      998.43     96.07 o
  11  15   1       10.53       15.15      4.92 o
  12  15   1      672.18      592.81     36.08 o
  13  15   1        5.99       17.44      6.93 o
  14  15   1      498.62      504.08     30.92 o
  15  15   1       14.55       27.22      9.39 o
  16  15   1      233.62      237.63     28.33 o
 -16  16   1        5.71        2.50      6.24 o
 -15  16   1        1.70        7.96      4.16 o
 -14  16   1        6.80       13.29      5.05 o
 -13  16   1      401.25      427.43     33.58 o
 -12  16   1        8.34       17.92     11.21 o
 -11  16   1     1384.30     1434.17    111.09 o
 -10  16   1      901.22      837.85     26.59 o
  -9  16   1      119.83      147.68     22.53 o
  -8  16   1       35.79       35.81      6.88 o
  -7  16   1        0.99        8.22      5.74 o
  -6  16   1      126.20      137.86      9.97 o
  -5  16   1      103.26      101.74     11.56 o
  -4  16   1     2008.52     1982.29     66.30 o
  -3  16   1     1049.44      891.83     53.29 o
  -2  16   1      233.14      260.16     15.65 o
  -1  16   1     1078.41     1105.95     94.11 o
   0  16   1      631.86      686.93     38.22 o
   1  16   1     1050.12      970.27     26.82 o
   2  16   1     1590.38     1446.59     42.50 o
   3  16   1      239.17      259.30     18.60 o
   4  16   1      891.01      878.57     45.44 o
   5  16   1      657.90      618.20     46.19 o
   6  16   1      441.38      491.19     27.32 o
   7  16   1       26.18       30.83      7.63 o
   8  16   1      732.92      678.88     45.49 o
   9  16   1      205.27      205.22     21.07 o
  10  16   1      501.87      537.25     31.75 o
  11  16   1      191.34      206.59     13.28 o
  12  16   1      688.98      689.87     42.20 o
  13  16   1      218.76      266.10     33.39 o
  14  16   1       21.47        7.31      5.87 o
  15  16   1      668.34      707.57     56.03 o
 -15  17   1        1.47        5.94      4.27 o
 -14  17   1      241.44      213.54     30.33 o
 -13  17   1       41.91       57.99     12.27 o
 -12  17   1        0.11        9.02     21.91 o
 -11  17   1       87.86      102.93      8.75 o
 -10  17   1      279.66      287.85     25.03 o
  -9  17   1      288.80      287.28     25.11 o
  -8  17   1     2577.66     2647.58     96.28 o
  -7  17   1      113.06      127.91     14.37 o
  -6  17   1     2864.21     2965.51    138.27 o
  -5  17   1        1.20       17.68      3.77 o
  -4  17   1      167.72      140.22     11.99 o
  -3  17   1      103.63      117.71     20.93 o
  -2  17   1        8.78       18.05     12.50 o
  -1  17   1      108.29      100.55     12.50 o
   0  17   1      352.98      395.07     29.28 o
   1  17   1      149.46      134.85     11.38 o
   2  17   1      575.09      622.30     37.79 o
   3  17   1     1412.25     1394.90     62.02 o
   4  17   1     2251.33     2265.59    204.80 o
   5  17   1        2.00        9.86      8.71 o
   6  17   1       83.71       90.20      9.63 o
   7  17   1      160.10      171.22     14.42 o
   8  17   1      198.50      190.95     16.70 o
   9  17   1      191.92      202.01     18.14 o
  10  17   1       27.67       30.08     10.99 o
  11  17   1      118.77      122.91     11.84 o
  12  17   1      198.81      190.48     18.79 o
  13  17   1      272.80      322.82     20.15 o
  14  17   1      441.95      407.88     24.79 o
 -13  18   1       37.69       48.44     10.21 o
 -12  18   1       53.66       65.39     10.23 o
 -11  18   1      226.34      232.32     23.38 o
 -10  18   1       32.61       34.76     10.87 o
  -9  18   1       25.22       36.64      8.53 o
  -8  18   1        0.91       14.86      5.52 o
  -7  18   1       96.67      102.63     11.32 o
  -6  18   1       15.92       14.83      5.13 o
  -5  18   1     2029.52     1875.77     69.52 o
  -4  18   1      680.12      686.35     32.44 o
  -3  18   1      554.52      562.83     35.47 o
  -2  18   1     1962.39     1818.51     68.85 o
  -1  18   1       44.58       58.52      9.84 o
   0  18   1      276.04      249.37     17.07 o
   1  18   1      181.78      168.44     13.80 o
   2  18   1      372.02      374.05     23.27 o
   3  18   1      435.07      457.33     30.45 o
   4  18   1       66.44       68.20      8.22 o
   5  18   1       25.09       30.43      7.39 o
   6  18   1      895.00      910.87     53.83 o
   7  18   1      644.78      567.45     39.44 o
   8  18   1       46.83       38.28      8.52 o
   9  18   1     1322.64     1328.23     32.67 o
  10  18   1       36.68       28.12      7.08 o
  11  18   1     1433.92     1436.37     67.24 o
  12  18   1      355.13      430.78     31.96 o
  13  18   1      238.92      271.31     22.11 o
 -12  19   1        2.47       11.91      5.63 o
 -11  19   1      211.66      159.65     19.22 o
 -10  19   1       58.19       55.27      9.95 o
  -9  19   1      225.55      223.32     19.82 o
  -8  19   1       87.20       63.35     13.62 o
  -7  19   1       37.75       45.92      7.89 o
  -6  19   1       82.67       82.95      8.54 o
  -5  19   1       14.79       17.62      6.45 o
  -4  19   1      141.12      123.46     11.66 o
  -3  19   1       52.67       49.72     10.13 o
  -2  19   1       70.95       72.63      9.33 o
  -1  19   1       30.75       15.71      4.87 o
   0  19   1        1.15        6.48      4.34 o
   1  19   1      300.19      295.03     21.57 o
   2  19   1       49.59       30.06     18.41 o
   3  19   1       52.61       49.80     16.00 o
   4  19   1      792.86      770.22     40.33 o
   5  19   1       18.04       11.45      6.72 o
   6  19   1      639.66      710.71     99.23 o
   7  19   1      129.44      135.11     48.31 o
   8  19   1      178.89      170.68     17.36 o
   9  19   1      313.86      322.58     20.61 o
  10  19   1       22.69       25.51     14.08 o
  11  19   1       13.76       14.03      4.92 o
  12  19   1        4.90       29.79      8.74 o
 -11  20   1      229.83      278.82     16.65 o
 -10  20   1       15.14       20.12      6.31 o
  -9  20   1      222.79      196.87     29.38 o
  -8  20   1      202.89      185.14     17.78 o
  -7  20   1       21.09       14.35     13.63 o
  -6  20   1        4.32       12.10      5.83 o
  -5  20   1       63.21       24.54      9.38 o
  -4  20   1      629.23      630.51     34.54 o
  -3  20   1      996.99      928.79     57.96 o
  -2  20   1      276.38      282.50     23.23 o
  -1  20   1     1603.86     1481.73     63.28 o
   0  20   1        0.04       10.61      9.18 o
   1  20   1       52.21       63.59      8.95 o
   2  20   1       10.07       12.24      7.80 o
   3  20   1       12.08       10.10      7.15 o
   4  20   1      191.19      194.07     13.99 o
   5  20   1      279.01      249.57     19.40 o
   6  20   1        2.88        4.06      4.73 o
   7  20   1      561.39      630.39     71.65 o
   8  20   1      498.13      544.01     40.41 o
   9  20   1     1040.73     1159.15     64.63 o
  10  20   1       96.28       79.69     15.02 o
  -9  21   1       21.80       11.78      7.33 o
  -8  21   1       63.10       53.80      8.47 o
  -7  21   1      197.41      178.80     13.29 o
  -6  21   1       94.34       97.67     10.45 o
  -5  21   1      152.76      154.04     17.30 o
  -4  21   1      114.83      101.12     15.11 o
  -3  21   1        1.53        7.68      4.61 o
  -2  21   1       32.21       16.93      7.37 o
  -1  21   1     1289.07     1309.25     49.99 o
   0  21   1      761.65      823.79     44.30 o
   1  21   1     1014.65     1027.09     97.64 o
   2  21   1      416.54      459.62     31.10 o
   3  21   1       68.70       78.94     10.63 o
   4  21   1       40.91       49.22      9.05 o
   5  21   1        6.12        5.21      5.60 o
   6  21   1      235.84      247.88     16.18 o
   7  21   1      320.81      303.45     59.56 o
   8  21   1        7.23       21.45      7.66 o
  -6  22   1        2.56       21.60      7.46 o
  -5  22   1        3.08       19.75      6.12 o
  -4  22   1      656.80      732.55     96.95 o
  -3  22   1       11.75       14.21     12.40 o
  -2  22   1        2.84        7.39      4.50 o
  -1  22   1      117.80      105.00     19.15 o
   0  22   1       80.95       63.74     10.89 o
   1  22   1       86.56       94.15     10.88 o
   2  22   1       17.29       43.16      7.92 o
   3  22   1       42.34       32.67      8.78 o
   4  22   1      113.31      149.39     31.58 o
   5  22   1      117.77      127.23     12.14 o
   6  22   1      144.27      159.74     15.61 o
  -1  23   1       54.57       72.52     10.79 o
   0  23   1      337.58      326.43     22.66 o
   1  23   1       76.97      102.86     12.65 o
 -22   0   2      591.10      685.65     66.04 o
 -21   0   2        0.14       -8.55     10.44 o
 -20   0   2      294.64      397.96     42.27 o
 -19   0   2      722.88      812.31     84.33 o
 -18   0   2       82.26       46.46     11.77 o
 -17   0   2      163.02      114.26     13.50 o
 -16   0   2      429.77      434.47     37.15 o
 -15   0   2      437.18      383.16     26.74 o
 -14   0   2      520.84      433.71     30.86 o
 -13   0   2        0.88        6.85      6.85 o
 -12   0   2     2161.19     2049.56     77.18 o
 -11   0   2     1001.50      786.34     43.43 o
 -10   0   2     2308.80     2070.31     78.05 o
  -9   0   2       10.62        5.75      6.45 o
  -8   0   2      364.65      335.97     25.81 o
  -7   0   2      602.58      502.65     22.55 o
  -6   0   2     5740.43     5438.29     71.23 o
  -5   0   2     5946.64     6324.40     79.61 o
  -4   0   2    22552.90    21778.87    273.79 o
  -3   0   2    21802.98    21122.17    662.74 o
  -2   0   2     4898.25     5392.96   2220.52 o
  -1   0   2     3593.19     3953.30     87.43 o
   0   0   2    12830.98    12319.51    227.61 o
   1   0   2    19953.44    19931.29    241.63 o
   2   0   2        1.51       11.61      6.77 o
   3   0   2     1422.94     1214.57     26.22 o
   4   0   2     1133.42      944.56     34.44 o
   5   0   2     3476.88     3054.30     59.60 o
   6   0   2     7394.00     7097.60    147.72 o
   9   0   2      181.76      231.87     20.98 o
  10   0   2     1908.01     1801.74     64.45 o
  11   0   2      204.03      191.67     18.56 o
  12   0   2        5.38       18.97      7.20 o
  13   0   2      330.05      378.10     39.22 o
  14   0   2     2264.95     2139.12     57.38 o
  15   0   2      361.49      309.39     20.16 o
  16   0   2       90.87       96.85     10.77 o
  17   0   2        1.66       15.37     12.60 o
  18   0   2     3420.36     3436.05    117.72 o
  19   0   2      480.24      497.56     80.48 o
  20   0   2      351.32      407.44    187.49 o
  21   0   2       81.42      100.76     20.32 o
 -22   1   2        1.25       26.75      9.41 o
 -21   1   2       12.02       20.39      6.15 o
 -20   1   2      293.14      294.06     21.23 o
 -19   1   2      222.76      242.14     24.37 o
 -18   1   2        0.22       19.01      5.47 o
 -17   1   2        7.06       16.67     23.46 o
 -16   1   2      157.40      128.27     13.30 o
 -15   1   2       14.58       22.40     10.77 o
 -14   1   2      403.83      364.28     28.36 o
 -13   1   2     1173.56     1105.78     33.68 o
 -11   1   2      529.17      623.29     49.23 o
 -10   1   2     3460.94     3578.22     90.62 o
  -9   1   2      586.57      523.44     20.58 o
  -8   1   2      614.51      701.02     29.60 o
  -7   1   2     1090.88     1012.43     23.25 o
  -6   1   2    10235.49    10239.58    128.66 o
  -5   1   2     1955.13     1865.74     24.13 o
  -4   1   2     1077.94      987.56     16.61 o
  -3   1   2      252.90      221.02      4.65 o
  -2   1   2    10339.39    11118.84    137.75 o
  -1   1   2     2966.39     3011.97     31.67 o
   0   1   2     1003.88     1016.43     17.07 o
   1   1   2        2.54       16.90      4.63 o
   2   1   2      725.88      610.18     10.77 o
   3   1   2     6369.75     6095.20     65.34 o
   4   1   2        3.84       16.27      3.18 o
   5   1   2     4601.54     4305.61     68.31 o
   6   1   2      265.69      328.37     16.89 o
   7   1   2       57.30       47.87      6.48 o
   8   1   2       61.07       52.85      3.69 o
   9   1   2      199.07      228.37     13.70 o
  10   1   2      832.13      806.84     25.84 o
  11   1   2      376.20      419.93     17.82 o
  12   1   2     1130.57     1082.53     29.33 o
  13   1   2     1922.31     1843.59     45.67 o
  14   1   2      350.16      312.52     14.51 o
  15   1   2        2.11        4.21      3.07 o
  16   1   2      104.79       92.69      8.44 o
  17   1   2       62.49       61.26     10.73 o
  18   1   2       16.94       28.91      8.49 o
  19   1   2       62.96       38.58      6.41 o
  20   1   2       42.61       45.78      6.60 o
  21   1   2      325.35      398.14     29.54 o
 -22   2   2      944.75      997.79     53.70 o
 -21   2   2       15.06       19.54      6.96 o
 -20   2   2        0.02       19.82      6.41 o
 -19   2   2      417.64      417.05     23.08 o
 -18   2   2      142.84      157.88     14.83 o
 -17   2   2      675.02      746.54     58.59 o
 -16   2   2       21.28       16.07      5.10 o
 -15   2   2      133.54      110.24     10.85 o
 -14   2   2      206.64      233.31     15.40 o
 -13   2   2       40.02       49.62      8.23 o
 -12   2   2     1315.38     1278.65     44.36 o
 -11   2   2      451.38      421.25     20.00 o
 -10   2   2     1995.78     2046.11     42.49 o
  -9   2   2      577.76      549.53     17.48 o
  -8   2   2     2656.88     2837.11     56.24 o
  -7   2   2     3712.34     3854.89     42.17 o
  -6   2   2        0.48        1.06      2.52 o
  -5   2   2    10780.19    11404.71     81.62 o
  -4   2   2      245.15      211.25      5.75 o
  -3   2   2     2965.17     3019.17     69.57 o
  -2   2   2    17829.19    18172.62    126.30 o
  -1   2   2    14950.02    16012.61    111.62 o
   0   2   2     6665.25     6723.28     85.03 o
   1   2   2    16131.29    16337.95    197.77 o
   2   2   2     2621.32     2507.99     42.20 o
   3   2   2     5983.81     6040.24     54.17 o
   4   2   2     3125.19     3030.37     41.31 o
   5   2   2     4654.73     4449.65     56.17 o
   6   2   2     1284.37     1176.35     29.51 o
   7   2   2     5329.74     5190.13     67.76 o
   8   2   2      556.26      456.14     18.44 o
   9   2   2      753.00      697.18     23.94 o
  10   2   2        5.11       10.37      3.31 o
  11   2   2     2497.22     2443.69     49.48 o
  12   2   2       31.78       34.02      6.68 o
  13   2   2     5694.53     5825.51     89.42 o
  14   2   2      142.12      133.12     11.14 o
  15   2   2       11.69       10.70      3.85 o
  16   2   2       44.41       44.26      7.26 o
  17   2   2      167.39      189.36     11.96 o
  18   2   2      932.21      977.39     31.42 o
  19   2   2        8.75        8.22      7.33 o
  20   2   2      677.19      761.30     56.44 o
  21   2   2        9.92       37.07      9.76 o
 -21   3   2      265.24      278.59     48.19 o
 -20   3   2      391.89      403.73     25.72 o
 -19   3   2     1152.27     1260.87     74.72 o
 -18   3   2        0.06       13.86      4.79 o
 -17   3   2     2846.71     2766.93    101.04 o
 -16   3   2       82.36       59.47      9.08 o
 -15   3   2      681.79      702.72     43.36 o
 -14   3   2     1285.43     1159.98    117.67 o
 -13   3   2      172.10      142.71      3.91 o
 -12   3   2     5057.82     5114.78    191.36 o
 -11   3   2      137.47      150.81     12.66 o
 -10   3   2     4643.98     4655.98    137.18 o
  -9   3   2     2679.87     2728.60     50.81 o
  -8   3   2      620.33      547.17     25.44 o
  -7   3   2    10257.86    11157.00    100.74 o
  -6   3   2      364.73      365.43     18.76 o
  -5   3   2    12388.38    12841.20    188.94 o
  -4   3   2      372.14      374.67     12.22 o
  -3   3   2    10891.71    11040.19    135.15 o
  -2   3   2       52.32       55.08      3.54 o
  -1   3   2     7848.41     7754.63     73.77 o
   0   3   2     5927.48     6386.10     60.26 o
   1   3   2    10321.48    10317.18    263.31 o
   2   3   2     4625.37     4342.95     56.55 o
   3   3   2    10878.50    11181.44    148.32 o
   4   3   2      121.51      128.67     15.07 o
   5   3   2      790.07      669.06     24.25 o
   6   3   2      836.31      792.76     21.29 o
   7   3   2     1263.36     1294.96     28.14 o
   8   3   2       78.05       71.18      5.96 o
   9   3   2      858.73      860.35     23.19 o
  10   3   2       57.69       62.60      5.78 o
  11   3   2     2852.89     2662.02     44.34 o
  12   3   2      258.29      240.64     13.03 o
  13   3   2    10610.79    10423.72    180.03 o
  14   3   2      130.26      109.56      7.20 o
  15   3   2     1643.58     1567.99     48.24 o
  16   3   2      642.37      663.45     31.37 o
  17   3   2       28.39       25.65      5.11 o
  18   3   2       16.79        3.63      7.46 o
  19   3   2       24.65       20.19      5.27 o
  20   3   2      113.46      128.03     11.83 o
  21   3   2       28.50       57.53     10.58 o
 -21   4   2       13.43       21.84      7.57 o
 -20   4   2       78.94       94.67     14.15 o
 -19   4   2      142.69      122.01     11.44 o
 -18   4   2      150.43      160.78     12.09 o
 -17   4   2      630.23      692.26     53.51 o
 -16   4   2       40.24       36.78      7.72 o
 -15   4   2       64.61       40.70     19.69 o
 -14   4   2      709.02      644.36     21.70 o
 -13   4   2      285.64      304.49     23.05 o
 -12   4   2      118.35      115.19     14.89 o
 -11   4   2       24.55       14.01      4.97 o
 -10   4   2       61.02       71.67      7.70 o
  -9   4   2      179.72      190.60     13.49 o
  -8   4   2        3.46       16.29      4.03 o
  -7   4   2       12.15        5.22      4.19 o
  -6   4   2      474.59      439.79     27.90 o
  -5   4   2      356.05      357.49     15.83 o
  -4   4   2      563.21      477.45     14.58 o
  -3   4   2      216.38      211.54      8.57 o
  -2   4   2      604.78      521.99     14.53 o
  -1   4   2     1300.58     1247.21     23.27 o
   0   4   2     2400.07     2505.74    101.91 o
   1   4   2     3358.33     3465.87     55.31 o
   2   4   2       13.95       10.62      2.67 o
   3   4   2       66.73       66.09      5.32 o
   4   4   2     1931.87     2177.19     35.02 o
   5   4   2      118.53      148.35     15.12 o
   6   4   2       83.27       82.40      5.81 o
   7   4   2     2638.70     2915.88     75.14 o
   8   4   2     2111.73     2071.20     60.16 o
   9   4   2       52.19       53.89      5.83 o
  10   4   2        5.58       18.56      6.93 o
  11   4   2      183.75      183.20     10.05 o
  12   4   2     2395.80     2301.11     39.07 o
  13   4   2     1506.51     1463.39     49.57 o
  14   4   2     3172.56     3033.57     48.51 o
  15   4   2      144.39      146.98     10.01 o
  16   4   2      342.03      337.16     26.99 o
  17   4   2       17.38       17.94      4.74 o
  18   4   2       57.33       58.00      7.37 o
  19   4   2        0.67       -1.84      3.97 o
  20   4   2       92.79      110.58     13.62 o
 -21   5   2       17.07        9.72     10.69 o
 -20   5   2       56.66       56.54      9.00 o
 -19   5   2        4.33       14.84     13.83 o
 -18   5   2      241.42      210.10     22.42 o
 -17   5   2     1233.64     1216.23     56.63 o
 -16   5   2      655.53      535.81     58.60 o
 -15   5   2      552.76      460.68     37.52 o
 -14   5   2        6.63        2.26      7.70 o
 -13   5   2     1364.02     1344.06     63.97 o
 -12   5   2     2091.68     1953.10     46.07 o
 -11   5   2     1069.43     1136.28     48.39 o
 -10   5   2     2217.29     2212.14     60.33 o
  -9   5   2       12.57        7.11      8.73 o
  -8   5   2       29.44       22.09      4.88 o
  -7   5   2      820.68      776.72     26.65 o
  -6   5   2     5015.91     5438.69     91.23 o
  -5   5   2     1225.66     1165.31     37.61 o
  -4   5   2     2993.05     3052.93     57.20 o
  -3   5   2     1348.72     1333.83     28.25 o
  -2   5   2     2524.97     2648.50     49.47 o
  -1   5   2       30.09       31.75      3.18 o
   0   5   2     8534.70     8274.82    211.22 o
   1   5   2      776.39      782.94     23.18 o
   2   5   2     1019.53      980.64     57.36 o
   3   5   2     1183.12     1111.76     27.80 o
   4   5   2     7785.60     8994.03    176.00 o
   5   5   2     2837.60     3086.30     62.50 o
   6   5   2       93.18       61.47      7.15 o
   7   5   2     2348.75     2376.25     46.37 o
   8   5   2     1426.39     1274.17     37.78 o
   9   5   2      500.59      578.87     34.82 o
  10   5   2     1263.62     1305.77     44.97 o
  11   5   2     1730.30     1697.09     42.96 o
  12   5   2      133.10      169.84     13.30 o
  13   5   2     6013.28     5722.43     88.67 o
  14   5   2      209.89      184.30     13.09 o
  15   5   2     1461.14     1385.05     71.49 o
  16   5   2      365.82      351.81     21.84 o
  17   5   2      578.17      577.05     35.13 o
  18   5   2      354.43      354.53     40.44 o
  19   5   2      485.52      496.83     45.32 o
  20   5   2        1.06       15.19     10.05 o
 -21   6   2        5.01       16.12      7.42 o
 -20   6   2       15.36       13.13      5.32 o
 -19   6   2       33.90       29.19     14.33 o
 -18   6   2       38.47       42.52      9.89 o
 -17   6   2      626.78      639.88     41.67 o
 -16   6   2      638.03      499.20     48.45 o
 -15   6   2      830.32      781.88     44.02 o
 -14   6   2      133.47       82.34     17.99 o
 -13   6   2     1301.92     1183.14    125.42 o
 -12   6   2      373.49      307.06     29.40 o
 -11   6   2     1066.44     1150.44     45.16 o
 -10   6   2       28.09        8.21      9.21 o
  -9   6   2      174.02      155.45     13.58 o
  -8   6   2        8.37        4.09      2.96 o
  -7   6   2      262.62      240.02     20.12 o
  -6   6   2      770.03      729.11     30.46 o
  -5   6   2     1782.31     1753.24     37.03 o
  -4   6   2     5059.54     5365.66     99.22 o
  -3   6   2      238.84      243.34     28.43 o
  -2   6   2     5693.56     5460.77     51.52 o
  -1   6   2       17.12       10.41      3.04 o
   0   6   2        3.59       14.13      7.70 o
   1   6   2     3436.08     3765.43     98.88 o
   2   6   2     3252.91     3497.81     60.62 o
   3   6   2     1266.55     1387.34     57.18 o
   4   6   2      154.79      155.02     23.58 o
   5   6   2     8185.85     9207.65     87.24 o
   6   6   2      132.58      150.84     22.76 o
   7   6   2     1427.03     1344.87     43.01 o
   8   6   2     1677.92     1661.95     46.07 o
   9   6   2     1142.62     1119.33     54.01 o
  10   6   2      629.88      677.96     52.88 o
  11   6   2        0.99       19.90     20.25 o
  12   6   2      122.99      130.92     11.95 o
  13   6   2     2379.52     2202.96     56.55 o
  14   6   2       81.30       69.86      7.47 o
  15   6   2       46.43       48.28      7.74 o
  16   6   2       65.72       71.52      7.26 o
  17   6   2      327.40      346.06     16.81 o
  18   6   2      583.31      572.37     29.78 o
  19   6   2       17.13       31.03      7.87 o
  20   6   2      322.39      320.46     28.97 o
 -21   7   2      253.47      218.66     52.66 o
 -20   7   2      746.44      821.59     40.82 o
 -19   7   2        4.92       16.21      6.52 o
 -18   7   2     1990.68     2189.25     81.85 o
 -17   7   2      565.77      616.83     58.01 o
 -16   7   2      843.56      959.71     47.02 o
 -15   7   2      449.43      470.28     47.97 o
 -14   7   2       14.82       30.63      7.42 o
 -13   7   2        4.77       10.48      4.69 o
 -12   7   2     1011.76      983.52     42.13 o
 -11   7   2        1.47        1.90      5.54 o
 -10   7   2     1071.12     1088.67     42.46 o
  -9   7   2      679.71      668.88     25.14 o
  -8   7   2     1424.94     1518.19     87.73 o
  -7   7   2     2640.17     2648.05     88.56 o
  -6   7   2     5104.75     5675.93     80.38 o
  -5   7   2      606.79      603.88     21.52 o
  -4   7   2      797.47      684.43     22.66 o
  -3   7   2        5.07        9.48      3.11 o
  -2   7   2       94.79       99.18      8.46 o
  -1   7   2     1270.15     1348.32     29.20 o
   0   7   2     4354.32     4890.28     78.06 o
   1   7   2     3921.58     4071.34     68.23 o
   2   7   2      132.25      196.97     13.95 o
   3   7   2       58.14      104.26     14.68 o
   4   7   2       31.57       21.94      2.56 o
   5   7   2     1045.17     1237.55     30.96 o
   6   7   2     6674.17     6422.45    274.58 o
   7   7   2     1477.67     1325.89     60.23 o
   8   7   2     1605.46     1563.63     42.22 o
   9   7   2      263.07      260.59     30.31 o
  10   7   2       71.63       55.09      9.75 o
  11   7   2        0.04       20.97     15.80 o
  12   7   2       11.01       28.11      8.13 o
  13   7   2       76.58       71.91     12.89 o
  14   7   2      267.23      263.16     15.83 o
  15   7   2       55.67       51.07      6.73 o
  16   7   2      234.46      268.05     17.98 o
  17   7   2      919.83      907.58     29.54 o
  18   7   2       41.43       35.90      6.97 o
  19   7   2     1707.16     1770.90     78.89 o
  20   7   2       66.41       80.04     13.11 o
 -20   8   2       37.17       36.75      7.73 o
 -19   8   2        0.03        8.38      8.91 o
 -18   8   2      798.34      789.10     47.16 o
 -17   8   2      144.51      158.77     15.47 o
 -16   8   2       76.46       95.86      9.12 o
 -15   8   2       46.86       57.59     16.20 o
 -14   8   2       15.90       18.06     10.06 o
 -13   8   2       29.65       15.61      7.32 o
 -12   8   2      276.21      273.51     17.49 o
 -11   8   2      730.66      744.14     37.27 o
 -10   8   2     1256.23     1222.08     43.32 o
  -9   8   2      250.30      222.81     29.85 o
  -8   8   2      897.33      873.74     39.47 o
  -7   8   2     2429.75     2535.12     58.28 o
  -6   8   2      144.87      185.59     15.00 o
  -5   8   2     5773.23     5519.73    227.46 o
  -4   8   2      396.61      387.83     14.69 o
  -3   8   2      409.87      372.96     14.45 o
  -2   8   2     1226.07     1147.30     25.54 o
  -1   8   2     3930.87     4003.26     67.06 o
   0   8   2      931.03      997.49     35.08 o
   1   8   2     5968.77     5723.79     93.80 o
   2   8   2      844.66      850.84     25.18 o
   3   8   2      424.40      379.93     19.76 o
   4   8   2     1065.31     1050.06     31.14 o
   5   8   2     3917.88     4020.78     86.72 o
   6   8   2     1083.48     1066.10     42.23 o
   7   8   2       35.92       66.52     10.51 o
   8   8   2      120.07      144.27     14.16 o
   9   8   2        5.87       18.02     11.14 o
  10   8   2       57.91       77.03     13.73 o
  11   8   2      280.40      298.80     25.67 o
  12   8   2        7.83       11.96      6.05 o
  13   8   2      183.98      213.96     26.77 o
  14   8   2       31.74       27.09     13.22 o
  15   8   2      443.85      478.70     24.64 o
  16   8   2      288.13      297.24     17.63 o
  17   8   2        0.52        9.43      4.23 o
  18   8   2      207.42      232.51     22.22 o
  19   8   2       10.90       14.97      5.80 o
 -20   9   2       64.02       57.21      9.46 o
 -19   9   2        1.07        4.22      4.47 o
 -18   9   2        0.64       18.49      6.91 o
 -17   9   2       15.34        7.61     16.49 o
 -16   9   2      158.67      166.80     15.42 o
 -15   9   2       40.07       58.23      9.06 o
 -14   9   2      195.76      193.10     37.44 o
 -13   9   2       23.96       28.15      6.02 o
 -12   9   2      217.47      211.03     15.92 o
 -11   9   2     1962.62     1917.22     46.11 o
 -10   9   2     1147.92     1106.23     40.65 o
  -9   9   2      571.06      525.85     32.42 o
  -8   9   2     1934.06     1894.44     58.74 o
  -7   9   2      422.99      358.17     24.13 o
  -6   9   2     1443.32     1401.52    276.26 o
  -5   9   2     1391.87     1270.85     39.48 o
  -4   9   2     2375.91     2317.93     54.07 o
  -3   9   2      923.77      993.75     43.91 o
  -2   9   2      927.95      904.69     27.95 o
  -1   9   2     1858.91     1939.36     58.46 o
   0   9   2      604.45      563.58     37.69 o
   1   9   2       60.85      110.29      8.03 o
   2   9   2     4744.33     5276.45     74.83 o
   3   9   2     7411.26     7901.13    109.13 o
   4   9   2     3113.73     3182.17    121.70 o
   6   9   2     1649.36     1820.43     96.77 o
   8   9   2       78.04       67.88     17.56 o
   9   9   2     2224.42     2367.95    156.26 o
  10   9   2     4105.35     4077.61    102.45 o
  11   9   2       27.33       36.90     12.29 o
  12   9   2        0.19        7.50      4.28 o
  13   9   2      472.17      471.19     36.75 o
  14   9   2       84.40       73.55      9.23 o
  15   9   2     1986.06     2207.71    110.05 o
  16   9   2        0.05        4.78      6.06 o
  17   9   2      761.47      733.94     47.44 o
  18   9   2      378.16      373.37     25.45 o
  19   9   2      725.54      712.06     54.14 o
 -19  10   2       55.66       46.34     23.05 o
 -18  10   2      744.59      804.82     71.88 o
 -17  10   2       32.40       31.29      7.73 o
 -16  10   2      472.74      534.99     26.86 o
 -15  10   2      101.59       97.45     10.84 o
 -14  10   2       10.20       25.08      6.15 o
 -13  10   2     1016.17     1044.73     58.40 o
 -12  10   2       78.92       78.71     12.66 o
 -11  10   2     2001.38     1913.21     67.74 o
 -10  10   2      286.90      362.08     23.38 o
  -9  10   2     1126.75     1074.86     36.63 o
  -8  10   2      543.49      620.99     36.55 o
  -7  10   2        0.82        5.05      4.95 o
  -6  10   2     1574.46     1505.64     43.13 o
  -5  10   2     2105.82     1966.14     63.68 o
  -4  10   2     3573.28     3648.61     84.97 o
  -3  10   2     1585.75     1647.64     90.09 o
  -2  10   2      548.40      497.43     34.72 o
  -1  10   2     1449.05     1411.09     39.47 o
   0  10   2      380.37      399.94     36.31 o
   1  10   2     6028.84     6190.34    101.59 o
   2  10   2     3233.82     3243.56    106.91 o
   3  10   2       25.04       13.40      4.02 o
   4  10   2       45.18       45.85      7.25 o
   5  10   2      556.89      623.99     40.88 o
   6  10   2       53.64       74.15      8.77 o
   7  10   2     4913.47     5384.34    119.04 o
   8  10   2       91.95      104.31     16.98 o
   9  10   2     1622.84     1658.18     51.23 o
  10  10   2      546.61      585.77     37.47 o
  11  10   2     1341.94     1220.76     50.67 o
  12  10   2     1941.81     1884.37     64.65 o
  13  10   2     1044.21      918.00     52.07 o
  14  10   2      533.86      650.65     63.59 o
  15  10   2       45.87       16.76      6.48 o
  16  10   2       19.46       27.92      5.99 o
  17  10   2      198.12      186.47     18.37 o
  18  10   2      362.78      367.17     32.17 o
  19  10   2      290.23      286.06     14.88 o
 -19  11   2        8.54       33.39      8.69 o
 -18  11   2       33.78       24.96     13.65 o
 -17  11   2        5.57       16.65      6.60 o
 -16  11   2      294.76      316.71     20.75 o
 -15  11   2       79.25       64.74     18.77 o
 -14  11   2        1.02        0.30      6.21 o
 -13  11   2     1173.42     1172.76     59.13 o
 -12  11   2      182.30      157.83     12.15 o
 -11  11   2      185.76      188.91     15.39 o
 -10  11   2     1335.14     1152.36     34.92 o
  -8  11   2      909.44      886.47     35.50 o
  -7  11   2      733.98      669.18     28.18 o
  -6  11   2        6.25        1.64      9.36 o
  -5  11   2       94.41       98.91     11.16 o
  -4  11   2        2.12       11.21      4.57 o
  -3  11   2      118.12      120.78     16.18 o
  -2  11   2       29.01       30.63      4.90 o
  -1  11   2      144.65       96.16     10.38 o
   0  11   2      518.07      579.08     34.38 o
   1  11   2        0.68       -1.46     12.30 o
   2  11   2      249.05      293.45     21.10 o
   3  11   2     1689.39     1519.35     58.45 o
   4  11   2        0.02       11.01      4.01 o
   5  11   2      936.90      832.07     51.20 o
   6  11   2     1039.27     1057.68     43.66 o
   7  11   2      743.83      747.60     33.17 o
   8  11   2     1959.22     1957.91     66.78 o
   9  11   2      771.73      839.48     57.60 o
  10  11   2      364.27      356.42     21.96 o
  11  11   2        5.59       15.36      7.85 o
  12  11   2      565.19      498.42     36.05 o
  13  11   2     1357.27     1289.19     73.08 o
  14  11   2       45.70       44.53      9.93 o
  15  11   2      117.03      129.57     12.01 o
  16  11   2       44.17       36.21      8.36 o
  17  11   2       25.28       27.09      7.06 o
  18  11   2      107.03      110.68     13.07 o
 -18  12   2      539.82      497.83     36.92 o
 -17  12   2        8.84       28.46      7.54 o
 -16  12   2     1048.08     1114.50     34.05 o
 -15  12   2      683.84      649.70     38.75 o
 -14  12   2      195.21      227.28     18.89 o
 -13  12   2      412.84      488.95     30.58 o
 -12  12   2        5.83       20.15      3.50 o
 -11  12   2      588.33      587.02     35.91 o
 -10  12   2       82.84       64.71      9.79 o
  -9  12   2      195.85      262.27     21.10 o
  -8  12   2      301.63      341.27     22.57 o
  -7  12   2        7.36       13.07      6.27 o
  -6  12   2     1527.66     1458.77     39.01 o
  -5  12   2      240.28      295.49     23.45 o
  -4  12   2      802.30      839.63     62.09 o
  -3  12   2       18.06       18.35     15.75 o
  -2  12   2     3764.18     3863.08    125.45 o
  -1  12   2     2441.34     2277.87     81.92 o
   0  12   2      643.26      573.73     24.53 o
   1  12   2     1694.99     1632.47    101.39 o
   2  12   2      119.60      131.52     12.49 o
   3  12   2       49.19       61.78      7.98 o
   4  12   2      476.34      496.01     38.09 o
   5  12   2       15.78       14.23      5.73 o
   6  12   2      540.48      639.55     46.45 o
   7  12   2      809.71      829.27     69.95 o
   8  12   2     1603.78     1612.11    144.44 o
   9  12   2       81.90       99.29     14.55 o
  10  12   2     2848.27     2848.86    163.25 o
  11  12   2      578.35      574.21     35.90 o
  12  12   2      689.59      653.52     38.47 o
  13  12   2      175.87      151.29     15.90 o
  14  12   2      844.29      850.59     54.46 o
  15  12   2      194.23      187.60     16.00 o
  16  12   2        9.09       27.35      9.60 o
  17  12   2       32.28       44.43     18.19 o
  18  12   2       61.41       78.99     14.70 o
 -18  13   2      143.99      131.90     23.73 o
 -17  13   2        6.65       16.73      5.97 o
 -16  13   2      594.10      546.64     36.02 o
 -15  13   2      229.76      247.73     18.32 o
 -14  13   2      515.77      527.20     27.58 o
 -13  13   2      857.33      814.78     37.66 o
 -12  13   2      120.40      107.18     10.48 o
 -11  13   2     2452.74     2429.51     77.23 o
 -10  13   2       23.29       15.77      3.08 o
  -9  13   2      482.24      472.99     21.96 o
  -8  13   2     2373.96     2405.07     47.59 o
  -7  13   2      534.23      584.41     34.29 o
  -6  13   2     2148.40     2102.26     50.22 o
  -5  13   2       66.97       89.82     11.23 o
  -4  13   2     1003.81     1009.82     38.98 o
  -3  13   2     2001.97     1974.60     50.75 o
  -2  13   2       25.63       20.35      6.34 o
  -1  13   2      526.51      476.36     24.84 o
   0  13   2     1077.31      936.32     42.53 o
   1  13   2     1318.29     1287.13     94.69 o
   2  13   2      216.13      237.57     34.00 o
   3  13   2      182.49      202.74     15.28 o
   4  13   2       74.98       64.45      9.69 o
   5  13   2      340.05      361.89     20.32 o
   6  13   2      442.52      478.53     36.71 o
   7  13   2     4698.16     4985.52    249.71 o
   8  13   2      109.66      100.18      8.20 o
   9  13   2     2310.50     2355.85     70.13 o
  10  13   2        6.70       15.64      6.08 o
  11  13   2      147.84      185.60     24.26 o
  12  13   2      164.80      125.37     15.46 o
  13  13   2        0.06       13.03      7.98 o
  14  13   2       14.63       20.39      6.95 o
  15  13   2       88.20       97.63     15.95 o
  16  13   2      123.22      134.41     16.26 o
  17  13   2      259.39      282.45     22.73 o
 -17  14   2       69.02       78.81     14.83 o
 -16  14   2      103.85      124.44     13.76 o
 -15  14   2      110.15      123.73     11.26 o
 -14  14   2      381.26      322.20     37.12 o
 -13  14   2      266.70      291.99     17.68 o
 -12  14   2      174.74      202.23     19.59 o
 -11  14   2      244.33      264.74     15.99 o
 -10  14   2      485.98      490.71     32.84 o
  -9  14   2       48.99       72.46      8.32 o
  -8  14   2      671.70      719.14     31.46 o
  -7  14   2      229.12      220.40     16.15 o
  -6  14   2      175.47      173.56     11.11 o
  -5  14   2      287.80      298.76     19.85 o
  -4  14   2       35.82       39.11      6.91 o
  -3  14   2        1.16        6.83      3.90 o
  -2  14   2      631.35      715.62     67.42 o
  -1  14   2      107.44      110.22     11.88 o
   0  14   2      604.08      571.80     56.04 o
   1  14   2       34.59       43.05      9.13 o
   2  14   2      173.46      246.46     24.79 o
   3  14   2     1367.20     1251.68     77.02 o
   4  14   2      334.67      348.55     20.37 o
   5  14   2      110.51      105.00     17.28 o
   6  14   2     1052.59     1130.20     69.90 o
   7  14   2      345.65      302.89     23.28 o
   8  14   2        3.56        9.05      6.24 o
   9  14   2      166.41      156.62     12.77 o
  10  14   2      587.18      641.10     38.52 o
  11  14   2      872.04      877.52     54.52 o
  12  14   2      676.93      723.72     40.98 o
  13  14   2      113.85      121.46     26.44 o
  14  14   2        8.69       25.46     16.29 o
  15  14   2      622.66      630.54     84.00 o
  16  14   2      235.64      210.85     20.76 o
 -16  15   2     1146.89     1098.75     92.20 o
 -15  15   2       14.47       16.09     14.83 o
 -14  15   2      252.05      261.10     20.90 o
 -13  15   2       63.55       83.94     18.06 o
 -12  15   2       55.70       64.89      9.53 o
 -11  15   2      117.26      142.13     24.68 o
 -10  15   2       95.68      100.36      9.43 o
  -9  15   2      437.14      421.74     24.52 o
  -8  15   2      107.55      118.10      9.57 o
  -7  15   2     1734.30     1728.66    108.79 o
  -6  15   2      414.39      407.59     42.88 o
  -5  15   2     3757.58     3702.34    112.92 o
  -4  15   2     1264.11     1175.76     39.47 o
  -3  15   2     2021.83     1789.77     48.70 o
  -2  15   2      939.02      953.83     96.57 o
  -1  15   2     1265.46     1228.84     61.60 o
   0  15   2       60.36       61.01      9.21 o
   1  15   2      132.90      147.90     10.49 o
   2  15   2      138.11      131.79     12.15 o
   3  15   2      586.84      550.51     95.21 o
   4  15   2        2.05       12.55      6.12 o
   5  15   2      789.41      896.16     49.40 o
   6  15   2       49.54       59.41     10.14 o
   7  15   2      533.54      599.75     44.32 o
   8  15   2     1138.47     1117.77     27.55 o
   9  15   2     1653.67     1648.79    120.75 o
  10  15   2       49.53       67.93     12.65 o
  11  15   2       92.18      110.60     11.19 o
  12  15   2      818.44      849.68     50.73 o
  13  15   2        2.20       11.29      4.79 o
  14  15   2      157.32      157.25     15.11 o
  15  15   2       86.17       66.40     13.07 o
 -15  16   2       13.09       23.77      8.67 o
 -14  16   2        1.88        4.56      5.70 o
 -13  16   2      202.45      171.34     12.62 o
 -12  16   2       36.07       52.66      8.86 o
 -11  16   2       22.38       28.42     13.34 o
 -10  16   2      452.03      489.41     34.08 o
  -9  16   2      564.95      620.24     53.38 o
  -8  16   2      988.73      948.51     31.46 o
  -7  16   2      164.99      160.55     15.16 o
  -6  16   2      115.82      112.70      9.59 o
  -5  16   2      158.15      173.89     19.83 o
  -4  16   2      523.23      553.10     32.69 o
  -3  16   2       93.27       85.17      8.06 o
  -2  16   2      104.24       82.54     10.84 o
  -1  16   2       42.37       55.79      9.11 o
   0  16   2     1348.27     1186.16     30.94 o
   1  16   2      261.21      317.80     20.34 o
   2  16   2     1539.48     1450.01     47.21 o
   3  16   2        8.81        7.64      4.35 o
   4  16   2      534.63      592.11     47.35 o
   5  16   2        5.69       14.02      5.84 o
   6  16   2        1.66       12.23      4.60 o
   7  16   2      326.47      349.69     25.54 o
   8  16   2        2.12       13.93      4.43 o
   9  16   2       93.13       89.64      9.70 o
  10  16   2      284.68      280.81     19.40 o
  11  16   2      276.72      316.48     17.42 o
  12  16   2       74.62       83.87      8.84 o
  13  16   2      111.30      104.95     16.53 o
  14  16   2       90.69       49.72     10.28 o
  15  16   2      467.97      420.14     29.75 o
 -14  17   2      132.14      125.94     12.60 o
 -13  17   2       55.46       58.28     12.40 o
 -12  17   2      189.63      210.06     16.36 o
 -11  17   2      184.48      181.88     14.20 o
 -10  17   2      112.30      149.82     19.24 o
  -9  17   2      296.63      290.47     19.44 o
  -8  17   2      105.27      108.41      8.84 o
  -7  17   2      699.00      624.37     35.78 o
  -6  17   2     1750.93     1815.54     79.06 o
  -5  17   2      223.00      207.51     17.05 o
  -4  17   2      117.95      109.14     10.70 o
  -3  17   2      710.39      657.77     65.23 o
  -2  17   2      656.83      652.08     40.59 o
  -1  17   2        4.68       20.83      3.92 o
   0  17   2      726.22      721.02     59.33 o
   1  17   2      171.25      179.08     20.80 o
   2  17   2     1018.85      997.71     80.61 o
   3  17   2       47.86       48.63      8.72 o
   4  17   2       13.46       24.02      7.76 o
   5  17   2      650.91      707.44     46.46 o
   6  17   2      530.54      513.77     30.35 o
   7  17   2      151.50      162.94     13.74 o
   8  17   2      219.46      234.34     15.84 o
   9  17   2        0.57       11.22      5.84 o
  10  17   2       19.73       18.49      6.26 o
  11  17   2      224.75      272.60     17.15 o
  12  17   2       52.70       90.11     13.63 o
  13  17   2       86.84      105.28     12.34 o
  14  17   2        0.22        5.90     13.29 o
 -13  18   2       79.40       77.15     10.43 o
 -12  18   2       18.67       16.13      6.53 o
 -11  18   2      539.62      530.42     36.46 o
 -10  18   2      325.52      331.69     33.25 o
  -9  18   2      501.96      522.94     26.73 o
  -8  18   2     1009.26      978.09     62.90 o
  -7  18   2       11.78        5.93      7.98 o
  -6  18   2     1258.74     1288.21     52.27 o
  -5  18   2      313.98      304.06     23.36 o
  -4  18   2      309.93      322.45     20.21 o
  -3  18   2       65.51       66.29      9.24 o
  -2  18   2       33.94       30.77     12.80 o
  -1  18   2       65.47       66.71      7.57 o
   0  18   2      154.70      175.62     15.74 o
   1  18   2      659.45      690.20     38.22 o
   2  18   2      195.01      201.91     22.45 o
   3  18   2      251.51      229.82     17.72 o
   4  18   2      933.92      908.57     82.85 o
   5  18   2     1314.39     1455.68    105.87 o
   6  18   2      516.21      509.14     51.03 o
   7  18   2      381.00      379.90     31.90 o
   8  18   2       60.62       75.55      7.92 o
   9  18   2      295.45      333.08     19.35 o
  10  18   2      121.34      108.70     18.52 o
  11  18   2      184.14      145.02     16.65 o
  12  18   2      365.26      413.90     69.39 o
 -12  19   2      390.74      355.15     28.64 o
 -11  19   2      221.92      203.87     18.77 o
 -10  19   2      344.50      352.80     24.48 o
  -9  19   2       44.73       33.45     16.51 o
  -8  19   2        3.78        7.78     10.24 o
  -7  19   2       10.60       13.99      5.43 o
  -6  19   2        1.33       12.41      5.39 o
  -5  19   2      688.98      708.48     51.51 o
  -4  19   2      122.96      101.48     11.62 o
  -3  19   2     2240.03     2180.66    133.88 o
  -2  19   2      191.43      210.76     31.63 o
  -1  19   2     3478.74     3440.62    114.13 o
   0  19   2      192.24      223.14     26.64 o
   1  19   2      442.57      466.71     30.28 o
   2  19   2      702.18      696.68     33.92 o
   3  19   2       25.68       24.36      6.76 o
   4  19   2      180.50      198.95     17.58 o
   5  19   2       60.67       50.43      7.71 o
   6  19   2        0.02       12.19      6.18 o
   7  19   2      133.76      124.42     20.22 o
   8  19   2      145.05      157.09     13.29 o
   9  19   2     1217.07     1209.55     30.68 o
  10  19   2      902.61      881.00     56.92 o
  11  19   2     1124.77     1140.32    147.04 o
 -10  20   2       36.42       40.11      9.18 o
  -9  20   2       45.02       42.22      8.90 o
  -8  20   2       11.43       21.55      7.00 o
  -7  20   2       16.87       24.49      5.41 o
  -6  20   2      244.86      240.99     15.57 o
  -5  20   2      107.04      111.32     10.95 o
  -4  20   2      136.85      152.27     12.50 o
  -3  20   2       42.25       53.51      8.76 o
  -2  20   2      294.00      301.90     29.21 o
  -1  20   2      435.99      504.12     28.81 o
   0  20   2        0.50        5.51      3.91 o
   1  20   2       39.22       27.66      6.46 o
   2  20   2        5.91       10.61     10.91 o
   3  20   2      208.95      163.98     15.79 o
   4  20   2      171.72      205.93     13.67 o
   5  20   2       22.47       30.49      8.49 o
   6  20   2      407.22      492.16     42.72 o
   7  20   2      528.38      619.98     36.67 o
   8  20   2       22.01       32.01      6.72 o
   9  20   2        1.92        9.60      9.29 o
  -8  21   2      147.22      141.35     12.80 o
  -7  21   2       11.22       26.60      7.62 o
  -6  21   2      544.92      523.86     36.40 o
  -5  21   2        3.16        6.68      7.35 o
  -4  21   2       69.46       53.53     19.77 o
  -3  21   2      369.78      360.62     35.88 o
  -2  21   2       27.99       24.20      5.80 o
  -1  21   2     1408.91     1380.22     83.12 o
   0  21   2       79.32       95.61     10.22 o
   1  21   2        6.06        8.97      9.43 o
   2  21   2       49.40       51.17      9.16 o
   3  21   2      333.95      309.96     25.66 o
   4  21   2       26.37       20.20      8.81 o
   5  21   2      117.68      131.30     13.81 o
   6  21   2      169.51      164.91     25.51 o
   7  21   2      776.64      890.47     54.12 o
  -6  22   2       71.31       72.79      9.88 o
  -5  22   2      796.31      829.27     48.31 o
  -4  22   2       32.52       24.66      6.51 o
  -3  22   2       90.63       35.95      9.64 o
  -2  22   2        0.35       16.30      6.10 o
  -1  22   2       64.01       62.55      9.36 o
   0  22   2       25.54       41.88     11.09 o
   1  22   2       18.45       29.60     12.24 o
   2  22   2       23.00       37.36     10.21 o
   3  22   2       54.76       68.33     15.71 o
   4  22   2      567.22      540.46     27.13 o
   5  22   2        5.58        3.62      4.50 o
 -21   1   3      205.79      199.92     19.37 o
 -20   1   3        0.46        3.83      9.89 o
 -19   1   3     1066.93     1142.63     42.65 o
 -18   1   3       46.31       45.18      9.47 o
 -17   1   3     3682.60     3838.86    137.14 o
 -16   1   3       55.70       48.38      9.50 o
 -15   1   3     3080.29     2984.77    114.91 o
 -14   1   3       36.94       30.62      7.67 o
 -13   1   3      120.88      129.89     10.91 o
 -12   1   3      145.83      132.98     12.48 o
 -11   1   3     1611.90     1570.59     44.73 o
 -10   1   3      509.03      491.92     38.01 o
  -9   1   3      650.39      579.80     21.47 o
  -8   1   3       55.58       51.57      4.42 o
  -7   1   3     3796.15     4119.86     52.64 o
  -6   1   3     4794.47     4887.34    117.82 o
  -5   1   3    29363.57    31507.48   7479.58 o
  -4   1   3     1400.66     1262.11     16.47 o
  -3   1   3    11436.27    11543.56     88.50 o
  -2   1   3      179.88      159.17     11.95 o
  -1   1   3     2130.91     2104.17     22.35 o
   0   1   3        6.74        3.69      1.69 o
   1   1   3      566.61      575.71     10.17 o
   2   1   3      141.60      125.18      7.71 o
   3   1   3        1.99        6.48      2.29 o
   4   1   3     2239.70     2188.26     30.72 o
   5   1   3       84.49       68.88      7.02 o
   6   1   3     5356.29     4918.00     80.28 o
   7   1   3     2380.54     2278.58     55.78 o
   8   1   3     5550.19     4835.44     61.29 o
   9   1   3       10.81       13.31      3.26 o
  10   1   3      570.68      497.50     18.89 o
  11   1   3      508.66      507.10     22.57 o
  12   1   3       20.42       26.25      5.94 o
  13   1   3     4788.34     4639.09     69.96 o
  14   1   3       23.17       23.51      5.38 o
  15   1   3       42.94       40.42      6.29 o
  16   1   3        1.21       11.57      4.46 o
  17   1   3      233.99      219.42     15.48 o
  18   1   3     2283.88     2310.24     46.90 o
  19   1   3       30.31       28.51      6.70 o
  20   1   3     1300.37     1379.78     52.16 o
 -21   2   3       94.38      122.42     14.93 o
 -20   2   3      884.37     1033.79     47.57 o
 -19   2   3      274.80      318.69     24.02 o
 -18   2   3      171.46      169.02     15.38 o
 -17   2   3       36.02       30.47      8.14 o
 -16   2   3       44.08       39.45      8.95 o
 -15   2   3      498.32      547.06     24.39 o
 -14   2   3      323.66      318.78     29.21 o
 -13   2   3     1315.61     1262.21     42.43 o
 -12   2   3      188.44      183.62     32.84 o
 -11   2   3     1588.67     1486.65     41.83 o
 -10   2   3      153.99      118.37     11.64 o
  -9   2   3     2794.68     2737.04     86.23 o
  -8   2   3     2085.52     2078.57     30.63 o
  -7   2   3      164.00      153.90      9.40 o
  -6   2   3     1192.43     1278.28     33.61 o
  -5   2   3      745.37      750.61     19.94 o
  -4   2   3     1063.79     1141.30     16.76 o
  -3   2   3     1484.83     1525.88     18.11 o
  -2   2   3     3801.79     3982.78     53.89 o
  -1   2   3     3430.33     3490.53     35.58 o
   0   2   3     6828.46     6822.22     49.78 o
   1   2   3     8086.11     8096.74     59.05 o
   2   2   3     1498.04     1334.15     23.30 o
   3   2   3     2712.53     2540.67     34.15 o
   4   2   3      908.92      888.16     20.47 o
   5   2   3     1037.68     1073.45     29.16 o
   6   2   3      795.02      844.87     18.17 o
   7   2   3        3.05       11.76      3.02 o
   8   2   3       88.55      115.28      9.19 o
   9   2   3       50.50       54.60      7.24 o
  10   2   3      852.38      872.92     28.20 o
  11   2   3       74.48       64.95      7.04 o
  12   2   3     1409.99     1294.32     55.31 o
  13   2   3     6818.63     6471.31     98.99 o
  14   2   3      624.33      580.17     23.61 o
  15   2   3     1040.87     1068.58     40.21 o
  16   2   3      328.22      328.42     16.95 o
  17   2   3        1.41        6.74      3.86 o
  18   2   3      519.50      534.12     31.47 o
  19   2   3       53.02       54.60      7.45 o
  20   2   3      336.11      299.46     33.82 o
 -21   3   3       22.11       29.37      8.56 o
 -20   3   3       35.28       27.39      8.46 o
 -19   3   3        0.58        9.98     13.92 o
 -18   3   3       19.96       19.95     15.05 o
 -17   3   3      478.74      539.57     31.50 o
 -16   3   3      393.65      418.00     28.71 o
 -15   3   3       97.43      109.15     13.48 o
 -14   3   3       43.94       45.96      8.94 o
 -13   3   3      255.51      241.64     19.31 o
 -12   3   3      608.44      555.96     28.59 o
 -11   3   3     1346.18     1289.98     32.34 o
 -10   3   3      397.11      360.14     15.55 o
  -9   3   3       19.43       23.48      2.71 o
  -8   3   3       21.54       25.02      3.07 o
  -7   3   3       80.42       91.57      6.66 o
  -6   3   3      311.88      322.52     15.80 o
  -5   3   3     1138.79     1320.81     38.84 o
  -4   3   3       26.29       29.05      4.03 o
  -3   3   3      153.12      145.50      4.95 o
  -2   3   3      446.66      467.61     10.54 o
  -1   3   3      293.19      302.89      7.79 o
   0   3   3      610.60      551.01     10.87 o
   1   3   3     2647.09     2700.87     41.59 o
   2   3   3     1200.27     1163.27     21.05 o
   3   3   3       59.72       51.58      9.91 o
   4   3   3     4328.27     4526.14     51.51 o
   5   3   3     2880.35     3011.32     41.77 o
   6   3   3      587.64      493.51     26.32 o
   7   3   3      328.71      382.78     22.15 o
   8   3   3     1680.40     1580.32     32.12 o
   9   3   3      136.65      155.57     10.65 o
  10   3   3      474.05      472.83     21.20 o
  11   3   3       51.49       47.93      6.87 o
  12   3   3     3248.73     3128.27     48.58 o
  13   3   3        1.71        2.04      4.35 o
  14   3   3      985.88      925.48     36.24 o
  15   3   3      553.42      565.12     24.31 o
  16   3   3      344.21      343.45     16.39 o
  17   3   3       54.11       58.38      5.89 o
  18   3   3       57.54       63.76      5.76 o
  19   3   3       75.64       80.28     10.26 o
  20   3   3      208.75      211.12     30.21 o
 -21   4   3      120.33      125.58     14.99 o
 -20   4   3      550.36      596.76     21.68 o
 -19   4   3      102.10       88.27     11.19 o
 -18   4   3       87.63       83.17      8.97 o
 -17   4   3     2218.03     2146.38     85.91 o
 -16   4   3        5.36       15.42      6.34 o
 -15   4   3       32.51       28.36      6.02 o
 -14   4   3      428.70      422.72     32.01 o
 -13   4   3      620.27      544.09     13.86 o
 -12   4   3     3824.75     3779.41     97.96 o
 -11   4   3      858.75      807.12     47.94 o
 -10   4   3     6407.50     6673.24    124.09 o
  -9   4   3      283.61      277.11     19.13 o
  -8   4   3      244.92      229.46     14.99 o
  -7   4   3      243.60      264.01     13.42 o
  -6   4   3      590.60      572.37     34.63 o
  -5   4   3     2748.43     2860.45     53.27 o
  -4   4   3       64.01       86.25      7.02 o
  -3   4   3     1875.98     1862.32     52.78 o
  -2   4   3      408.33      386.98     12.01 o
  -1   4   3    15678.41    16715.59    142.70 o
   0   4   3     4578.49     4343.42     95.31 o
   1   4   3    24476.79    27187.12  11193.56 o
   2   4   3      491.38      443.49     12.25 o
   3   4   3    10062.00    10592.08    112.71 o
   4   4   3       42.29       47.79      6.20 o
   5   4   3      257.41      313.47     21.37 o
   6   4   3      264.39      374.93     22.07 o
   7   4   3      253.22      204.31     11.32 o
   8   4   3        0.38       11.69      4.71 o
   9   4   3      568.63      544.73     29.42 o
  10   4   3      234.76      245.45     13.47 o
  11   4   3     1986.42     1821.00     34.59 o
  12   4   3       44.49       29.79      9.14 o
  13   4   3      635.95      619.53     33.92 o
  14   4   3        5.99       12.27      3.51 o
  15   4   3      191.26      190.73     12.16 o
  16   4   3       16.21       15.12      5.84 o
  17   4   3        6.37        7.33      8.34 o
  18   4   3       19.19       22.49      5.51 o
  19   4   3       16.71       26.45      9.93 o
  20   4   3       44.65       33.03     12.63 o
 -21   5   3       27.06       46.06     10.94 o
 -20   5   3       46.08       35.51     19.82 o
 -19   5   3      466.80      491.87     39.41 o
 -18   5   3      288.43      271.58     20.54 o
 -17   5   3        7.01       25.91      8.60 o
 -16   5   3     1104.52      998.34     35.10 o
 -15   5   3       28.70       22.20     12.74 o
 -14   5   3      578.07      610.08     32.29 o
 -13   5   3      487.10      560.25     30.80 o
 -12   5   3      104.08      111.27     14.22 o
 -11   5   3      386.97      353.77     37.28 o
 -10   5   3      171.07      180.38     14.19 o
  -9   5   3       32.35       35.25      5.49 o
  -8   5   3        1.47        5.42      3.27 o
  -7   5   3     1740.26     1840.77     72.30 o
  -6   5   3      692.76      692.59     24.41 o
  -5   5   3     1546.13     1570.97     32.84 o
  -4   5   3        3.20        5.16      2.31 o
  -3   5   3       44.83       56.80      5.06 o
  -2   5   3      405.69      385.53     12.39 o
  -1   5   3      670.87      647.28     19.67 o
   1   5   3      623.15      601.50     20.41 o
   2   5   3     4347.60     4610.38     59.94 o
   3   5   3     2526.92     2690.91     75.89 o
   4   5   3       19.81       34.05      3.99 o
   5   5   3     1091.50     1056.56     26.76 o
   6   5   3      513.17      484.81     41.02 o
   7   5   3     1458.84     1298.78     64.96 o
   8   5   3     1755.16     1793.31     40.25 o
   9   5   3      457.10      502.60     24.33 o
  10   5   3       26.01       40.36      8.23 o
  11   5   3     1114.76     1071.42     32.56 o
  12   5   3       38.27       44.78      5.40 o
  13   5   3      856.01      929.90     35.66 o
  14   5   3      404.17      432.49     19.51 o
  15   5   3      278.29      301.68     16.43 o
  16   5   3      556.91      578.29     26.29 o
  17   5   3       46.92       48.96      8.74 o
  18   5   3     1155.90     1151.17     45.86 o
  19   5   3      183.12      162.93     12.48 o
  20   5   3      243.85      249.05     24.83 o
 -21   6   3       93.42       93.15     11.78 o
 -20   6   3      247.70      265.04     30.22 o
 -19   6   3      141.29      157.76     18.66 o
 -18   6   3      736.07      741.15     55.88 o
 -17   6   3       25.03       35.69      9.93 o
 -16   6   3       60.71      102.45     16.98 o
 -15   6   3        5.63       11.84      3.87 o
 -14   6   3      167.72      187.78     18.34 o
 -13   6   3       30.07       18.33     10.74 o
 -12   6   3       84.03       81.26     19.52 o
 -11   6   3       30.48       32.62      7.47 o
 -10   6   3     2029.61     2031.79     47.49 o
  -9   6   3       69.30       94.56     11.69 o
  -8   6   3      162.19      215.01     24.51 o
  -7   6   3      103.41      109.73     13.31 o
  -6   6   3      890.66      815.30     57.60 o
  -5   6   3      825.37      759.34     22.44 o
  -4   6   3       66.58      126.69     16.70 o
  -3   6   3     1355.34     1294.27     28.62 o
  -2   6   3      227.14      218.90     10.49 o
  -1   6   3      187.51      205.51     15.41 o
   0   6   3      474.05      464.27     29.80 o
   1   6   3     4281.49     4408.02     70.90 o
   2   6   3     2107.65     2016.83     96.07 o
   3   6   3       93.80      114.15      9.66 o
   4   6   3     1894.40     2122.05     42.40 o
   5   6   3      393.04      426.35     25.00 o
   6   6   3      669.73      703.38     19.44 o
   7   6   3     3763.98     3550.08    115.90 o
   8   6   3      859.39      907.30     26.00 o
   9   6   3     2379.21     2384.42     50.22 o
  10   6   3       23.41       20.17      5.26 o
  11   6   3     2177.37     2198.03     42.76 o
  12   6   3       46.13       65.54      9.39 o
  13   6   3     2673.06     2552.74     81.83 o
  14   6   3      433.66      416.52     22.03 o
  15   6   3      162.22      156.13     10.34 o
  16   6   3       71.99       74.05      7.70 o
  17   6   3      126.65      108.32     10.28 o
  18   6   3        0.19       10.15      4.71 o
  19   6   3      902.02      871.48     43.43 o
 -20   7   3        0.52       15.87      8.85 o
 -19   7   3       31.25       16.42      8.40 o
 -18   7   3       53.18       71.60     14.88 o
 -17   7   3     1704.93     1840.09     89.88 o
 -16   7   3     1049.11     1037.11     42.48 o
 -15   7   3     2291.28     2379.85     72.31 o
 -14   7   3        0.93       17.83      4.88 o
 -13   7   3      600.20      559.74     30.56 o
 -12   7   3     1452.97     1541.59     68.60 o
 -11   7   3     2111.91     2134.84     66.99 o
 -10   7   3      216.84      250.97     18.39 o
  -9   7   3      311.01      336.87     19.53 o
  -8   7   3      420.02      438.64     36.65 o
  -7   7   3     1158.86     1048.32     38.61 o
  -6   7   3      449.24      409.43     15.44 o
  -5   7   3      930.96      795.77     23.36 o
  -4   7   3     1451.74     1380.26     31.00 o
  -3   7   3     1502.01     1412.23     37.11 o
  -2   7   3     2547.43     2414.99     47.52 o
  -1   7   3     1290.08     1358.32     29.25 o
   0   7   3       19.15        8.89      4.91 o
   1   7   3      633.26      632.19     24.13 o
   2   7   3      324.44      332.28     15.30 o
   3   7   3       58.59       70.98      7.08 o
   4   7   3      111.42       98.03     10.99 o
   5   7   3     1613.33     1565.25     41.66 o
   6   7   3      467.21      545.59     41.43 o
   7   7   3      437.92      537.94     37.92 o
   8   7   3     1237.03     1206.03     73.09 o
   9   7   3        0.91       13.60      6.13 o
  10   7   3      455.05      464.32     47.42 o
  11   7   3      570.29      567.47     49.23 o
  12   7   3       40.87       30.15      5.61 o
  13   7   3      559.39      539.16     29.30 o
  14   7   3        1.16        7.21      4.84 o
  15   7   3      762.33      682.57     38.65 o
  16   7   3      525.18      528.00     30.05 o
  17   7   3        1.39       14.77      4.54 o
  18   7   3      209.97      201.02     14.66 o
  19   7   3        3.22       12.72      5.96 o
 -20   8   3      267.53      244.04     27.27 o
 -19   8   3      143.02      171.02     23.77 o
 -18   8   3     2310.90     2582.84     51.29 o
 -17   8   3     1055.12     1018.98     46.74 o
 -16   8   3     1380.36     1586.66     72.97 o
 -15   8   3       33.24       30.30      7.35 o
 -14   8   3      402.99      422.47     30.13 o
 -13   8   3        3.54       15.26      6.19 o
 -12   8   3      257.25      269.13     23.22 o
 -11   8   3     1155.43     1111.63     33.65 o
 -10   8   3        1.46       23.48     10.21 o
  -9   8   3      160.13      178.11     14.14 o
  -8   8   3      488.83      473.13     17.45 o
  -7   8   3     1516.06     1572.64     63.13 o
  -6   8   3     2850.89     2957.84     68.96 o
  -5   8   3     4433.15     4461.79     97.92 o
  -4   8   3     5032.01     5020.17     70.72 o
  -3   8   3     3393.84     3460.41     77.67 o
  -2   8   3     1614.61     1577.76     40.98 o
  -1   8   3      866.99      845.44     25.99 o
   0   8   3      173.98      185.18     14.71 o
   1   8   3     1329.85     1543.10     40.58 o
   2   8   3        0.17        5.34      2.62 o
   3   8   3     5995.58     6474.15    155.47 o
   4   8   3      166.54      185.96     24.44 o
   5   8   3     7217.90     7574.47    143.08 o
   6   8   3       53.58       82.62     18.32 o
   7   8   3     6165.56     6482.43     92.50 o
   8   8   3      403.34      413.36     31.41 o
   9   8   3      885.89      865.28     76.32 o
  10   8   3      617.22      655.30     41.68 o
  11   8   3      206.82      192.23     17.55 o
  12   8   3        1.75        4.36      5.17 o
  13   8   3        3.33       14.85      3.23 o
  14   8   3        6.10       11.70      3.87 o
  15   8   3      163.94      161.25     10.46 o
  16   8   3      389.00      370.33     19.08 o
  17   8   3      584.00      582.19     24.75 o
  18   8   3      344.76      352.59     28.09 o
  19   8   3      815.26      804.57     62.89 o
 -20   9   3       97.34       90.52     14.05 o
 -19   9   3       24.16       37.90     12.09 o
 -18   9   3      201.87      201.94     24.35 o
 -17   9   3     1068.11     1087.11     40.50 o
 -16   9   3       22.40       35.82      9.20 o
 -15   9   3      908.55      904.92     50.21 o
 -14   9   3        7.36       11.01      3.43 o
 -13   9   3     1629.77     1615.46     52.59 o
 -12   9   3     1441.92     1302.70     71.45 o
 -11   9   3     3465.45     3734.06     70.50 o
 -10   9   3      458.61      497.88     30.38 o
  -9   9   3      718.63      668.23     47.75 o
  -8   9   3       87.90      108.96     13.23 o
  -7   9   3      304.30      312.81     29.26 o
  -6   9   3       90.61      131.43     14.00 o
  -5   9   3     2223.09     2194.20     56.49 o
  -4   9   3      548.41      529.36     21.80 o
  -3   9   3      746.91      817.13     26.85 o
  -2   9   3       38.60       61.79      8.64 o
  -1   9   3      948.61      789.57     27.25 o
   0   9   3     1319.55     1329.11     39.98 o
   1   9   3     1282.40     1253.65     49.60 o
   2   9   3     2108.03     2045.90     99.68 o
   3   9   3      131.47      172.95     13.02 o
   4   9   3      591.17      624.59     22.23 o
   5   9   3      755.56      735.30     32.49 o
   6   9   3     1503.55     1403.13     88.41 o
   7   9   3     1075.89     1108.59     36.05 o
   8   9   3     1551.93     1434.03     36.26 o
   9   9   3       51.35       36.37      7.35 o
  10   9   3       74.96       88.67      8.47 o
  11   9   3        0.93        8.44      6.88 o
  12   9   3      738.43      685.33     53.17 o
  13   9   3        3.85        6.97     10.69 o
  14   9   3     1493.03     1442.29     49.37 o
  15   9   3       34.98       44.57      6.60 o
  16   9   3      194.70      192.96     26.90 o
  17   9   3      133.40      109.63     11.06 o
  18   9   3      290.13      287.60     29.68 o
 -19  10   3       12.20       21.78      8.65 o
 -18  10   3       74.03       72.11      9.24 o
 -17  10   3      309.40      306.59     37.86 o
 -16  10   3      547.32      576.58     30.63 o
 -15  10   3        7.04       17.35      5.83 o
 -14  10   3       39.26       51.58      8.38 o
 -13  10   3        0.32        6.51      6.72 o
 -12  10   3      587.86      567.76     46.26 o
 -11  10   3      510.42      496.28     19.59 o
 -10  10   3       20.71       14.09      6.29 o
  -9  10   3      587.56      522.16     23.90 o
  -8  10   3        5.46       10.97      4.08 o
  -7  10   3     2150.26     2211.38     63.00 o
  -6  10   3      298.19      280.67     14.95 o
  -5  10   3      974.48      931.69     34.52 o
  -4  10   3     1581.86     1598.27     42.14 o
  -3  10   3       10.66       11.44      4.63 o
  -2  10   3     1061.75     1018.27     31.17 o
  -1  10   3       48.99       59.01      8.37 o
   0  10   3      289.95      286.94     28.95 o
   1  10   3     1242.46     1251.87     39.39 o
   2  10   3        0.98        7.31      8.03 o
   3  10   3      959.74      943.08     31.13 o
   4  10   3      111.55      116.37     13.01 o
   5  10   3      170.24      172.18     12.28 o
   6  10   3     2177.75     2362.67    109.16 o
   7  10   3        0.31       16.26      5.95 o
   8  10   3      802.92      792.98     50.58 o
   9  10   3        0.83       -2.74      6.65 o
  10  10   3       26.23       33.01     12.82 o
  11  10   3      758.25      731.75     41.46 o
  12  10   3      176.35      159.95     29.36 o
  13  10   3      579.41      597.43     35.34 o
  14  10   3       25.63       21.07     14.38 o
  15  10   3       77.09       82.11      7.82 o
  16  10   3      293.94      291.89     28.46 o
  17  10   3      195.44      203.22     19.40 o
  18  10   3       26.91       21.60      6.11 o
 -19  11   3       18.14       12.30      8.85 o
 -18  11   3        0.29       20.39     14.67 o
 -17  11   3      226.83      224.59     19.94 o
 -16  11   3       80.39       65.84      9.44 o
 -15  11   3       29.90       36.83      8.78 o
 -14  11   3        3.16       16.04     10.76 o
 -13  11   3      563.51      582.77     32.91 o
 -12  11   3     1404.22     1398.84     59.13 o
 -11  11   3      721.50      662.67     37.41 o
 -10  11   3      745.93      764.20     26.49 o
  -9  11   3      539.08      490.85     81.89 o
  -8  11   3       84.53       72.27     18.42 o
  -7  11   3       46.29       29.54     10.82 o
  -6  11   3      239.12      251.27     16.17 o
  -5  11   3       66.63       78.27      9.76 o
  -4  11   3        1.98        2.81      6.17 o
  -3  11   3      161.05      189.89     27.17 o
  -2  11   3      313.41      340.24     25.90 o
  -1  11   3      871.23      866.53     35.20 o
   0  11   3      662.91      524.90     34.65 o
   1  11   3      896.71      755.92     44.16 o
   2  11   3     3569.68     3518.39     79.50 o
   3  11   3      682.03      756.51     68.62 o
   4  11   3      327.78      374.37     21.05 o
   5  11   3       15.31       17.44      8.01 o
   6  11   3      474.48      496.92     29.26 o
   7  11   3      338.45      390.03     22.27 o
   8  11   3      120.02      120.91     10.90 o
   9  11   3     1212.74     1190.55     36.41 o
  10  11   3      223.08      207.56     22.84 o
  11  11   3      303.36      307.82     46.07 o
  12  11   3     1352.23     1341.41     79.83 o
  13  11   3      257.70      215.90     20.51 o
  14  11   3     2241.29     2262.72     80.49 o
  15  11   3      153.20      200.60     15.40 o
  16  11   3      320.23      304.26     18.01 o
  17  11   3      594.33      628.64     36.33 o
 -18  12   3      286.03      310.91     31.96 o
 -17  12   3        0.09       18.44     10.34 o
 -16  12   3       68.57       80.61     12.59 o
 -15  12   3        7.61       12.68      5.97 o
 -14  12   3        2.96        3.98      2.95 o
 -13  12   3      407.23      448.02     27.72 o
 -12  12   3       46.32       20.66     13.77 o
 -11  12   3      439.97      454.19     27.02 o
 -10  12   3      169.55      167.03     15.73 o
  -9  12   3      994.62     1027.30     32.36 o
  -8  12   3     1247.56     1288.47    123.81 o
  -7  12   3      291.57      302.14     19.92 o
  -6  12   3     1403.00     1342.65     38.38 o
  -5  12   3     1696.77     1644.84     65.84 o
  -4  12   3      269.09      297.31     19.99 o
  -3  12   3     2331.66     2414.32     77.84 o
  -2  12   3       12.62        8.58      4.77 o
  -1  12   3      197.41      241.42     17.55 o
   0  12   3       25.13       22.93     10.13 o
   1  12   3     1758.10     1803.85     42.54 o
   2  12   3      292.88      334.49     22.42 o
   3  12   3       15.42       14.08      7.72 o
   4  12   3      677.82      712.33     46.73 o
   5  12   3      509.37      514.74     49.83 o
   6  12   3      148.69      189.11     14.56 o
   7  12   3      307.71      322.92     19.58 o
   8  12   3      501.40      516.54     30.30 o
   9  12   3      293.55      309.65     32.02 o
  10  12   3      109.97      125.58     21.55 o
  11  12   3       18.95       21.17      5.98 o
  12  12   3      108.21      117.48     15.36 o
  13  12   3       26.98       21.44      6.55 o
  14  12   3        9.08       22.22      7.03 o
  15  12   3      870.82      880.42     42.72 o
  16  12   3       47.59       41.44      9.09 o
  17  12   3      162.07      165.38     17.63 o
 -17  13   3      173.29      166.11     18.90 o
 -16  13   3      388.94      465.66     33.27 o
 -15  13   3        8.02       14.10      5.64 o
 -14  13   3      867.02      890.79     51.08 o
 -13  13   3        1.51        1.55      3.72 o
 -12  13   3       28.75       55.65     10.13 o
 -11  13   3     1362.73     1528.23     56.99 o
 -10  13   3      207.88      242.68     17.13 o
  -9  13   3     2724.45     2830.02     82.38 o
  -8  13   3      207.36      237.65     19.03 o
  -7  13   3      638.58      642.71     16.34 o
  -6  13   3     1716.01     1578.50     40.24 o
  -5  13   3        1.09        9.98      3.86 o
  -4  13   3      207.53      225.55     16.36 o
  -3  13   3        6.20       10.10      3.13 o
  -2  13   3     3297.08     3381.61     77.04 o
  -1  13   3       53.51       46.72      9.71 o
   0  13   3     2975.03     2827.10    102.09 o
   1  13   3      361.59      355.73     27.36 o
   2  13   3     2135.79     1994.12     51.33 o
   3  13   3     3882.20     3773.42     83.87 o
   4  13   3      289.95      298.24     21.17 o
   5  13   3      780.64      839.80     57.47 o
   6  13   3        8.53       12.21      5.15 o
   7  13   3        3.01        6.86     10.66 o
   8  13   3       29.72       29.55      5.99 o
   9  13   3       71.63       56.97      7.82 o
  10  13   3       70.66       93.28      8.79 o
  11  13   3      628.94      676.47     35.32 o
  12  13   3     1030.61      975.95    105.20 o
  13  13   3        0.50        3.76      4.58 o
  14  13   3      260.91      239.48     16.88 o
  15  13   3      333.71      349.55     65.46 o
  16  13   3      404.05      469.61     30.67 o
 -17  14   3      165.77      178.04     15.64 o
 -16  14   3     1033.73     1048.31     55.25 o
 -15  14   3      291.93      304.74     19.29 o
 -14  14   3      426.78      426.14     45.71 o
 -13  14   3      476.83      445.60     36.24 o
 -12  14   3       77.66       66.37      9.87 o
 -11  14   3       38.06       36.06      6.97 o
 -10  14   3       52.21       41.87     10.91 o
  -9  14   3        1.78        6.63      7.81 o
  -8  14   3        1.30        2.44      4.58 o
  -7  14   3     1376.24     1321.74     46.95 o
  -6  14   3     1833.21     1656.61     46.44 o
  -5  14   3     2190.63     2118.01     58.10 o
  -4  14   3     2925.38     2719.99     99.15 o
  -3  14   3      491.47      510.66     30.02 o
  -2  14   3      133.11      103.51     14.65 o
  -1  14   3      452.19      441.77     28.15 o
   0  14   3       54.54       92.05      9.69 o
   1  14   3      111.62      127.79     10.54 o
   2  14   3        0.95       -2.71      4.74 o
   3  14   3      160.40      183.02     10.96 o
   4  14   3      143.05      180.76     17.22 o
   5  14   3     1562.89     1476.40     53.79 o
   6  14   3      649.65      654.88     44.44 o
   7  14   3     2796.44     2759.44     82.29 o
   8  14   3      542.46      552.45     24.28 o
   9  14   3     1007.72     1066.42     45.48 o
  10  14   3        8.11       15.10      8.12 o
  11  14   3       29.52       32.08      8.47 o
  12  14   3       18.39       34.13      7.90 o
  13  14   3        8.50       10.43     10.06 o
  14  14   3       41.45       49.38     11.87 o
  15  14   3      135.57      123.01     12.34 o
 -16  15   3        3.14       12.24      5.30 o
 -15  15   3        3.34        7.39      4.42 o
 -14  15   3      448.39      491.07     53.00 o
 -13  15   3      571.12      531.69     49.19 o
 -12  15   3      414.47      409.42     26.76 o
 -11  15   3       58.48       52.44      7.84 o
 -10  15   3      568.10      553.37     28.28 o
  -9  15   3      164.12      165.23     17.46 o
  -8  15   3      709.97      728.24     65.79 o
  -7  15   3       90.17       88.18      9.61 o
  -6  15   3       55.02       54.64      9.00 o
  -5  15   3      221.29      218.60     18.13 o
  -4  15   3      645.44      739.29     43.33 o
  -3  15   3      967.13      975.40     99.30 o
  -2  15   3       35.56       28.23      6.53 o
  -1  15   3     1367.07     1192.73     37.82 o
   0  15   3      815.53      695.99     32.12 o
   1  15   3       51.81       51.42      7.65 o
   2  15   3      170.17      170.73     16.68 o
   3  15   3       43.62       27.43      5.72 o
   4  15   3      378.12      417.66     21.42 o
   5  15   3        7.59       11.36      4.87 o
   6  15   3      193.64      224.25     16.63 o
   7  15   3        0.11        8.28      5.90 o
   8  15   3      921.28      908.92     94.41 o
   9  15   3     1266.33     1200.43     84.67 o
  10  15   3      257.25      291.26     36.88 o
  11  15   3      993.24     1008.85     45.22 o
  12  15   3       90.82       91.50     15.41 o
  13  15   3       13.89        5.04      6.62 o
  14  15   3       57.53       61.69      9.94 o
  15  15   3       47.80       40.84      9.64 o
 -15  16   3      137.76      123.09     15.55 o
 -14  16   3       96.99      108.39     10.95 o
 -13  16   3        4.05       11.94      5.05 o
 -12  16   3      221.82      222.76     21.17 o
 -11  16   3       94.88      104.03      9.89 o
 -10  16   3       90.69      104.17     19.22 o
  -9  16   3      129.50      138.22     16.64 o
  -8  16   3       11.02       18.40      5.73 o
  -7  16   3       28.06       30.72      7.08 o
  -6  16   3      402.34      406.31     25.06 o
  -5  16   3      166.30      169.41     16.01 o
  -4  16   3      404.08      375.37     26.96 o
  -3  16   3      864.63      812.46     97.79 o
  -2  16   3      339.50      375.89     25.46 o
  -1  16   3       88.11       82.38      9.16 o
   0  16   3      111.67      131.47     17.71 o
   1  16   3      245.98      225.55     19.02 o
   2  16   3      203.74      205.54     19.35 o
   3  16   3      565.29      577.77     38.28 o
   4  16   3        2.94       16.34      6.46 o
   5  16   3     1361.85     1423.41     89.49 o
   6  16   3       40.05       33.11      6.30 o
   7  16   3      643.56      771.38     36.00 o
   8  16   3      256.56      291.40     31.28 o
   9  16   3        9.77       22.23      5.77 o
  10  16   3      208.22      230.97     20.59 o
  11  16   3       13.72       13.26     18.17 o
  12  16   3      232.85      250.76     23.09 o
  13  16   3       53.32       61.40      8.85 o
  14  16   3      122.54      154.00     14.56 o
 -14  17   3        0.61       15.17      5.61 o
 -13  17   3      154.86      154.80     16.07 o
 -12  17   3        0.06       17.83      5.47 o
 -11  17   3     1661.05     1677.60     51.89 o
 -10  17   3      197.91      188.22     13.27 o
  -9  17   3      369.99      381.02     24.39 o
  -8  17   3      160.93      165.20     12.75 o
  -7  17   3       19.08       18.38      4.91 o
  -6  17   3       13.96       20.82      7.43 o
  -5  17   3      120.65      125.03      9.63 o
  -4  17   3       47.17       65.29     11.27 o
  -3  17   3      577.97      618.13     45.38 o
  -2  17   3       81.44       93.94     10.99 o
  -1  17   3     1788.43     1723.66     65.24 o
   0  17   3      472.65      497.25     29.23 o
   1  17   3      892.51      873.68     47.53 o
   2  17   3      647.09      643.11     30.46 o
   3  17   3        0.61        4.85      5.57 o
   4  17   3     1057.10     1120.52     27.69 o
   5  17   3       91.41      102.29      8.85 o
   6  17   3      116.91      134.08     15.36 o
   7  17   3      410.55      443.95     26.55 o
   8  17   3        1.49       22.98      6.18 o
   9  17   3      884.66      929.75     74.06 o
  10  17   3       30.46       31.63     14.82 o
  11  17   3      161.07      172.82     21.17 o
  12  17   3      562.97      599.89     37.57 o
  13  17   3       73.04       99.56     12.40 o
 -13  18   3      506.55      523.70     35.63 o
 -12  18   3      316.22      390.84     27.97 o
 -11  18   3       25.77       28.43     14.00 o
 -10  18   3      350.99      351.20     28.70 o
  -9  18   3       10.05       17.55      5.90 o
  -8  18   3       93.25       83.04      7.71 o
  -7  18   3      431.83      443.09     30.62 o
  -6  18   3      477.45      520.13     38.91 o
  -5  18   3        0.27       20.18      7.55 o
  -4  18   3      814.81      775.63     22.28 o
  -3  18   3      466.72      430.40     27.03 o
  -2  18   3       54.33       56.52      8.44 o
  -1  18   3      331.27      369.25     20.77 o
   0  18   3      326.01      291.04     19.92 o
   1  18   3      467.11      456.99     31.80 o
   2  18   3        7.99        9.47      9.64 o
   3  18   3      104.57       86.19      7.51 o
   4  18   3      368.90      365.96     35.95 o
   5  18   3       44.06       60.73      8.64 o
   6  18   3      582.54      585.99     27.61 o
   7  18   3       37.22       31.09      7.10 o
   8  18   3        0.07       20.73     11.82 o
   9  18   3       50.51       46.48      8.90 o
  10  18   3      618.73      598.48    107.56 o
  11  18   3       37.00       64.39     32.51 o
 -11  19   3      290.12      285.35     22.51 o
 -10  19   3       37.42       23.68      5.91 o
  -9  19   3       14.68       14.86      5.95 o
  -8  19   3       47.71       45.94      8.95 o
  -7  19   3        0.29       11.18      4.74 o
  -6  19   3        0.24        6.51      7.05 o
  -5  19   3       90.18       86.33      7.98 o
  -4  19   3      174.53      179.37     20.34 o
  -3  19   3       41.57       42.48      8.48 o
  -2  19   3       19.13       17.82      6.60 o
  -1  19   3      412.18      460.67     28.37 o
   0  19   3      392.89      393.41     20.09 o
   1  19   3      478.74      490.50     31.83 o
   2  19   3      334.27      314.00     19.51 o
   3  19   3        2.31       10.11      5.66 o
   4  19   3       75.21       68.46      6.89 o
   5  19   3       44.79       30.82     13.45 o
   6  19   3        9.81       12.60      6.04 o
   7  19   3        6.97       10.61      5.42 o
   8  19   3      282.51      262.32     25.22 o
   9  19   3      230.85      253.07     23.95 o
  10  19   3       65.88       90.85     16.69 o
  -9  20   3        1.38       23.58      6.18 o
  -8  20   3      262.67      262.26     25.10 o
  -7  20   3       39.20       35.86     12.05 o
  -6  20   3     1157.47     1109.24     60.74 o
  -5  20   3      275.80      291.82     27.39 o
  -4  20   3      200.80      199.43     16.88 o
  -3  20   3     1276.63     1296.24     42.05 o
  -2  20   3      147.83      101.21     13.02 o
  -1  20   3     1129.47     1272.31     57.38 o
   0  20   3        9.80       12.40      5.85 o
   1  20   3      140.78      149.11     17.09 o
   2  20   3      766.71      712.17     49.23 o
   3  20   3      159.11      154.99     11.44 o
   4  20   3      768.22      809.40     32.13 o
   5  20   3      436.23      392.70     51.49 o
   6  20   3       23.82       40.80      7.42 o
   7  20   3      222.68      232.03     27.16 o
   8  20   3       62.75       51.90      7.91 o
  -7  21   3      118.76      103.46     12.38 o
  -6  21   3      152.08      149.73     16.08 o
  -5  21   3       49.70       33.16      7.71 o
  -4  21   3      233.07      230.06     20.15 o
  -3  21   3      248.21      215.66     20.59 o
  -2  21   3       28.32       29.26      7.86 o
  -1  21   3      400.42      380.18     42.00 o
   0  21   3       31.13       30.46      5.76 o
   1  21   3       35.23       33.89      6.67 o
   2  21   3       59.54       70.01      9.26 o
   3  21   3       65.07       67.83      9.54 o
   4  21   3       75.69       64.93     10.30 o
   5  21   3       55.49       54.84      7.13 o
   6  21   3      460.63      446.18     28.24 o
  -4  22   3        1.46        8.81      4.47 o
  -3  22   3      633.84      694.91     39.14 o
  -2  22   3        9.88       11.77      7.30 o
  -1  22   3      430.49      394.85     24.94 o
   0  22   3       66.55       57.44     20.19 o
   1  22   3        0.77       11.58      5.10 o
   2  22   3        0.06        7.42      5.85 o
 -21   0   4       33.84       39.64     15.53 o
 -20   0   4       17.50       25.14     10.94 o
 -19   0   4     1332.71     1456.46     80.68 o
 -18   0   4       15.94       14.37      6.75 o
 -17   0   4     4897.81     5616.37   3176.60 o
 -16   0   4      440.76      428.85     31.09 o
 -15   0   4      652.48      596.49    164.61 o
 -14   0   4     1796.50     1768.96     62.15 o
 -13   0   4       23.11       40.54      8.38 o
 -12   0   4       57.03       51.54      9.15 o
 -11   0   4      157.87      196.93     22.08 o
 -10   0   4        1.23        1.76      3.69 o
  -9   0   4      734.22      676.73     27.30 o
  -8   0   4     3031.46     3597.26    145.72 o
  -6   0   4     4105.02     4358.92     67.45 o
  -5   0   4     1243.68     1322.73     32.38 o
  -4   0   4    14406.37    15495.54    191.15 o
  -2   0   4     4517.70     4492.26    102.99 o
  -1   0   4    13673.99    14361.81    126.62 o
   0   0   4     2076.91     2010.54     51.78 o
   1   0   4     3152.77     3030.43     47.34 o
   2   0   4      439.17      373.43     24.19 o
   3   0   4      363.09      292.13     21.30 o
   4   0   4     1111.40     1147.64     30.15 o
   5   0   4      362.60      388.03     26.74 o
   6   0   4     2265.69     1966.83     51.30 o
   7   0   4      121.04       91.98     12.06 o
   8   0   4     8690.76     8650.92    120.81 o
   9   0   4     1546.26     1471.04     36.89 o
  10   0   4     2249.44     2131.76     57.98 o
  11   0   4      133.60      138.83     11.52 o
  12   0   4       54.05       45.15      7.98 o
  13   0   4      892.97      873.14     53.98 o
  14   0   4        5.57       11.78      4.00 o
  15   0   4      126.26      125.38     14.28 o
  16   0   4       83.18      113.38     28.22 o
  17   0   4       56.90       68.08     13.37 o
  18   0   4      933.13     1051.05     77.88 o
  19   0   4       18.50        7.05      4.32 o
 -21   1   4       49.41       63.49     10.09 o
 -20   1   4       36.25       33.96     13.58 o
 -19   1   4       15.71       24.31      6.50 o
 -18   1   4      119.09       89.86      8.89 o
 -17   1   4       12.47       14.47     10.97 o
 -16   1   4       96.63       99.93     15.20 o
 -15   1   4        0.85       10.87      7.53 o
 -14   1   4      195.98      204.36     17.44 o
 -13   1   4        1.25        1.11      5.72 o
 -12   1   4      579.57      540.36     56.70 o
 -11   1   4      197.95      185.11     17.17 o
 -10   1   4      912.14      897.95     46.99 o
  -9   1   4       27.49       44.45      5.36 o
  -8   1   4     1504.50     1572.77     43.33 o
  -7   1   4      120.11      152.18      7.99 o
  -6   1   4      125.69      123.38      5.80 o
  -5   1   4     2274.99     2474.57     30.34 o
  -4   1   4     2346.63     2669.47     34.81 o
  -3   1   4      591.80      660.80     35.05 o
  -2   1   4        6.86       10.10      4.84 o
  -1   1   4      975.37      889.76     15.93 o
   0   1   4     7180.44     7680.56     48.57 o
   1   1   4      922.93      786.28     16.38 o
   2   1   4     3299.23     3274.52     60.89 o
   3   1   4      418.89      295.33     15.42 o
   4   1   4       65.90       94.30      6.56 o
   5   1   4       95.38       76.86      6.56 o
   6   1   4       10.61       14.70      3.94 o
   7   1   4      151.64      159.37      9.83 o
   8   1   4     1367.29     1327.06     43.96 o
   9   1   4        0.28        6.15      4.38 o
  10   1   4       28.82       21.73      6.62 o
  11   1   4      754.93      727.21     38.93 o
  12   1   4      289.91      268.32     15.14 o
  13   1   4     1021.11     1039.02     40.94 o
  14   1   4      916.12      801.14     37.03 o
  15   1   4       36.81       27.91      5.14 o
  16   1   4        1.05        7.75      4.22 o
  17   1   4       55.64       44.37     13.62 o
  18   1   4      237.35      219.97     15.16 o
  19   1   4       88.23       87.35      7.91 o
 -21   2   4        1.23       14.13     11.87 o
 -20   2   4       42.94       48.74      9.62 o
 -19   2   4        8.26       19.62      6.73 o
 -18   2   4      329.39      339.37     31.06 o
 -17   2   4      407.16      462.29     43.78 o
 -16   2   4      316.76      317.87     25.85 o
 -15   2   4      425.28      466.75     31.92 o
 -14   2   4       20.08       13.54      5.18 o
 -13   2   4      440.26      447.47     46.52 o
 -12   2   4      103.58      124.96     19.49 o
 -11   2   4     1383.26     1372.79     37.10 o
 -10   2   4     1341.52     1358.21     36.45 o
  -9   2   4        4.04        4.24      3.30 o
  -8   2   4     1219.48     1346.04     34.14 o
  -7   2   4     1122.83     1216.84     29.65 o
  -6   2   4     1511.95     1409.36     36.44 o
  -5   2   4       60.39       43.50      2.34 o
  -4   2   4      447.29      322.74      7.72 o
  -3   2   4       18.57       19.96      2.32 o
  -2   2   4      124.14      100.70      3.27 o
  -1   2   4      512.60      510.84     11.10 o
   0   2   4      397.92      312.89     10.31 o
   1   2   4     5185.64     5489.25     43.57 o
   2   2   4      611.21      514.10     19.39 o
   3   2   4     2097.01     2069.58     29.79 o
   4   2   4        0.46       -4.71      3.14 o
   5   2   4       55.85       71.05      6.09 o
   6   2   4     1673.26     1495.39     28.96 o
   7   2   4      833.70      741.17     18.65 o
   8   2   4     3280.47     3026.35     51.81 o
   9   2   4       19.25       20.06      4.35 o
  10   2   4      871.67      758.86     20.95 o
  11   2   4     1552.44     1427.94     29.70 o
  12   2   4      480.19      477.50     27.21 o
  13   2   4     1208.96     1094.36     30.09 o
  14   2   4      295.29      324.37     19.01 o
  15   2   4       80.11       94.03      8.16 o
  16   2   4      278.55      257.91     15.08 o
  17   2   4      110.86      127.59     12.75 o
  18   2   4       24.90       39.24      6.12 o
  19   2   4      464.07      497.97     32.95 o
 -21   3   4      493.60      523.92     50.68 o
 -20   3   4      619.96      608.34     52.22 o
 -19   3   4       66.54       44.24      9.03 o
 -18   3   4       91.05       86.96     12.05 o
 -17   3   4      702.79      708.40     43.30 o
 -16   3   4       22.53       19.31      7.14 o
 -15   3   4      482.72      484.08     24.20 o
 -14   3   4        1.85       -1.13      5.65 o
 -13   3   4     1420.57     1441.87     49.63 o
 -12   3   4     4504.64     4568.00    101.23 o
 -10   3   4     1015.16     1051.63     23.80 o
  -9   3   4     4116.06     4247.42     69.41 o
  -8   3   4       91.01       92.99      8.45 o
  -7   3   4      102.73      111.19      9.13 o
  -6   3   4     4213.58     4517.93     65.74 o
  -5   3   4     3696.89     3959.06     43.44 o
  -4   3   4      454.36      550.10      9.75 o
  -3   3   4      696.88      755.99     12.79 o
  -2   3   4      129.45       98.42      4.05 o
  -1   3   4      724.02      739.74     13.92 o
   0   3   4     2086.70     2058.58     25.75 o
   1   3   4     3611.23     3605.28     43.24 o
   2   3   4        9.50        8.56      2.99 o
   3   3   4     4424.58     4488.43     51.14 o
   4   3   4      703.06      639.91     13.99 o
   5   3   4      324.20      369.27     20.69 o
   6   3   4     3542.79     3609.60     60.22 o
   7   3   4       41.04       59.87      5.17 o
   8   3   4     2807.69     2771.91     57.51 o
   9   3   4      168.80      175.06      9.86 o
  10   3   4        2.73       26.62      6.60 o
  11   3   4      505.22      503.29     26.90 o
  12   3   4      327.28      309.32     15.33 o
  13   3   4      467.69      445.24     19.17 o
  14   3   4       36.72       29.83      9.18 o
  15   3   4      177.52      188.96      9.81 o
  16   3   4        9.02       20.13      4.08 o
  17   3   4      497.79      538.63     21.21 o
  18   3   4      847.90      901.41     35.20 o
  19   3   4       31.81       19.71      6.22 o
 -21   4   4       47.03       54.42      9.70 o
 -20   4   4        4.92       18.56      6.82 o
 -19   4   4      430.74      453.68     32.81 o
 -18   4   4      273.59      298.36     21.17 o
 -17   4   4      404.69      457.46     37.42 o
 -16   4   4       45.43       50.90      9.21 o
 -15   4   4        0.11        3.37      3.18 o
 -14   4   4      185.03      177.45     14.07 o
 -13   4   4     1628.99     1576.81     42.20 o
 -12   4   4        0.98        8.65      4.51 o
 -11   4   4     2842.67     2922.42    103.66 o
 -10   4   4      732.80      699.13     18.93 o
  -9   4   4       62.86       79.26      7.82 o
  -8   4   4      480.67      472.36     12.58 o
  -7   4   4     3126.51     3377.61     68.43 o
  -6   4   4        4.67        8.82      2.59 o
  -5   4   4     2570.11     2648.12     58.83 o
  -4   4   4       21.49       34.33      3.73 o
  -3   4   4      281.67      353.74     11.25 o
  -2   4   4        0.60        1.32      1.01 o
  -1   4   4     4149.09     4525.38     64.24 o
   0   4   4      957.48      863.85     25.54 o
   1   4   4      591.92      613.23     17.28 o
   2   4   4     1585.02     1481.50     27.84 o
   3   4   4      471.12      507.30     22.24 o
   4   4   4      333.53      294.73     14.24 o
   5   4   4     1752.37     1721.40     33.33 o
   6   4   4        2.93       -0.50      3.98 o
   7   4   4      557.08      621.23     29.97 o
   8   4   4      798.18      778.92     28.79 o
   9   4   4        1.87       15.97      5.14 o
  10   4   4      279.08      252.86     13.24 o
  11   4   4      248.76      230.64     11.05 o
  12   4   4        0.37        4.36      3.20 o
  13   4   4       64.81       67.82      6.34 o
  14   4   4      222.78      226.01     12.78 o
  15   4   4       55.39       59.88      8.13 o
  16   4   4      330.72      312.76     16.53 o
  17   4   4       85.31       65.00      6.09 o
  18   4   4      147.50      152.43     10.97 o
  19   4   4      272.63      252.16     17.54 o
 -20   5   4      132.31      129.54     23.48 o
 -19   5   4       17.96       32.93      7.55 o
 -18   5   4      506.48      544.14     54.19 o
 -17   5   4      196.40      200.96     16.83 o
 -16   5   4      178.68      198.31     15.82 o
 -15   5   4     1290.04     1348.67     56.76 o
 -14   5   4        4.43       14.62      6.38 o
 -13   5   4     3428.66     3483.59    122.58 o
 -12   5   4      196.09      179.42      8.68 o
 -11   5   4    10444.87    10902.33    228.31 o
 -10   5   4     1273.38     1282.52     30.31 o
  -9   5   4     1406.34     1389.91     37.40 o
  -8   5   4      847.19      864.44     25.16 o
  -7   5   4      232.80      226.04     12.13 o
  -6   5   4      259.94      270.02     44.31 o
  -5   5   4     3207.67     3182.31     71.05 o
  -4   5   4       19.52       20.38      4.51 o
  -3   5   4     1096.98     1057.41     29.40 o
  -2   5   4      203.46      226.87     11.24 o
  -1   5   4     1079.67     1117.14     29.29 o
   0   5   4      436.51      482.87     18.34 o
   1   5   4     4462.20     4630.95     61.29 o
   2   5   4     1553.60     1628.21     54.52 o
   3   5   4     2964.84     2966.12     57.11 o
   4   5   4      344.91      382.42     24.84 o
   5   5   4       48.37       32.24      5.67 o
   6   5   4        0.56        8.87      3.25 o
   7   5   4        6.66       19.37      3.91 o
   8   5   4      213.62      212.40     11.39 o
   9   5   4      391.48      370.81     20.03 o
  10   5   4      187.35      198.38     10.77 o
  11   5   4        3.29        9.66      4.37 o
  12   5   4     1168.36     1177.09     51.62 o
  13   5   4      172.89      133.94      7.72 o
  14   5   4     1333.79     1240.72     29.07 o
  15   5   4      500.14      547.38     25.52 o
  16   5   4       69.92       60.45     11.16 o
  17   5   4        8.69        9.91      3.38 o
  18   5   4      435.80      457.63     23.23 o
  19   5   4       57.62       54.28      7.98 o
 -20   6   4      390.47      396.77     26.39 o
 -19   6   4      239.36      216.52     17.60 o
 -18   6   4       33.27       31.27      7.13 o
 -17   6   4     1008.23     1121.66     46.24 o
 -16   6   4      195.26      205.29     17.31 o
 -15   6   4      290.20      322.90     24.67 o
 -14   6   4      287.12      258.32     21.86 o
 -12   6   4      863.75      887.75     26.01 o
 -11   6   4     1554.64     1659.46     32.64 o
 -10   6   4      144.64      170.66     15.58 o
  -9   6   4     1306.72     1320.12     67.92 o
  -8   6   4       38.17       33.67      8.95 o
  -7   6   4     1186.49     1211.95     37.24 o
  -6   6   4        2.62        6.36      2.49 o
  -5   6   4     1186.44     1181.94     46.49 o
  -4   6   4        1.13        9.18      3.48 o
  -3   6   4        0.30        5.45      2.48 o
  -2   6   4     1048.16     1007.84     30.47 o
  -1   6   4      127.18      155.51     11.24 o
   0   6   4      129.83      143.92     14.76 o
   1   6   4     4285.86     4753.66     81.96 o
   2   6   4      588.08      555.21     28.81 o
   3   6   4     5233.47     5493.01     95.28 o
   4   6   4     3549.60     3545.78     66.34 o
   5   6   4     3177.16     3192.46     63.27 o
   6   6   4     3886.36     4059.97     52.92 o
   7   6   4      762.30      769.03     40.55 o
   8   6   4     1417.16     1368.40     28.05 o
   9   6   4      128.59      153.79      9.67 o
  10   6   4     1390.40     1348.46     46.26 o
  11   6   4       46.07       42.11      5.40 o
  12   6   4      366.55      351.27     15.87 o
  13   6   4      536.30      565.18     25.91 o
  14   6   4      255.67      238.83     13.75 o
  15   6   4      223.37      216.05     12.65 o
  16   6   4     1487.62     1493.83     41.45 o
  17   6   4        0.03        7.83      4.64 o
  18   6   4      344.27      347.93     25.77 o
 -20   7   4      200.69      185.58     14.17 o
 -19   7   4       11.17       21.22      7.22 o
 -18   7   4      371.45      374.61     36.93 o
 -17   7   4     1011.03     1005.91     99.50 o
 -16   7   4      419.62      421.22     29.82 o
 -15   7   4      664.03      700.67     20.50 o
 -14   7   4      336.22      343.73     27.86 o
 -13   7   4      100.32       87.43      7.93 o
 -12   7   4     1969.61     1940.38     48.80 o
 -11   7   4       33.47       24.68      9.34 o
 -10   7   4       27.23       40.68      8.57 o
  -9   7   4      103.18      126.14     14.11 o
  -8   7   4      195.94      235.20     19.22 o
  -7   7   4      542.98      535.66     16.68 o
  -6   7   4      333.59      366.45     29.98 o
  -5   7   4     4907.81     5061.22     70.85 o
  -4   7   4     1954.31     2025.01     51.85 o
  -3   7   4      978.31      948.71     28.82 o
  -2   7   4     2233.85     2303.04     53.46 o
  -1   7   4      506.32      482.61     14.86 o
   0   7   4      153.01      135.06     14.51 o
   1   7   4     1063.09     1009.27     30.38 o
   2   7   4      176.86      186.02     17.83 o
   3   7   4      511.09      466.00     30.69 o
   4   7   4      146.61      156.51     24.56 o
   5   7   4      959.26      909.07     43.97 o
   6   7   4      237.83      249.97     15.72 o
   7   7   4     7085.75     7218.80    167.97 o
   8   7   4      201.82      210.81     14.55 o
   9   7   4     2542.03     2467.71     49.92 o
  10   7   4       43.70       45.00      5.19 o
  11   7   4        3.50       10.04      6.17 o
  12   7   4     1591.03     1477.98     39.59 o
  13   7   4      109.60       96.94     11.08 o
  14   7   4     2280.68     2238.87     72.02 o
  15   7   4       31.19       41.16      7.68 o
  16   7   4       20.68       13.81      5.31 o
  17   7   4        2.54        8.16      6.54 o
  18   7   4      413.61      413.95     21.52 o
 -19   8   4       52.36       54.39      8.91 o
 -18   8   4        4.98       14.49      5.32 o
 -17   8   4     1022.16     1044.62     52.75 o
 -16   8   4       13.13       13.10      4.82 o
 -15   8   4      502.28      498.08     24.33 o
 -14   8   4      287.23      282.92     27.78 o
 -13   8   4     1059.08     1107.14     54.32 o
 -12   8   4      427.70      492.49     23.78 o
 -11   8   4      112.15      113.64     10.81 o
 -10   8   4     2389.69     2459.28    108.54 o
  -9   8   4     1471.38     1508.64     35.85 o
  -8   8   4      668.97      660.32     23.70 o
  -7   8   4      319.20      292.97     17.96 o
  -6   8   4     2576.65     2600.68     59.39 o
  -5   8   4       14.24       10.56      3.89 o
  -4   8   4     3812.92     3954.19     81.61 o
  -3   8   4      212.03      282.74     18.72 o
  -2   8   4       52.84       45.15      6.14 o
  -1   8   4      306.35      407.59     21.35 o
   0   8   4     2997.43     3094.47     71.72 o
   1   8   4     2044.10     2010.26     53.21 o
   2   8   4     1861.54     1829.55     56.92 o
   3   8   4     2657.00     2690.42     62.84 o
   4   8   4      158.99      162.88     23.11 o
   5   8   4       33.42       34.66      8.58 o
   6   8   4     1905.68     1852.73    108.48 o
   7   8   4      182.80      182.28     18.74 o
   8   8   4     2482.94     2331.20     94.44 o
   9   8   4      164.62      210.99     19.12 o
  10   8   4       66.13       69.32     12.54 o
  11   8   4        1.65        5.84      6.53 o
  12   8   4      100.64      111.99     12.39 o
  13   8   4       13.52       14.95      5.85 o
  14   8   4       55.80       81.05      7.71 o
  15   8   4      291.91      291.58     18.19 o
  16   8   4       83.99       91.08      8.00 o
  17   8   4       26.34       37.65      9.36 o
  18   8   4      309.26      311.21     24.46 o
 -19   9   4       10.98       14.21     17.24 o
 -18   9   4      547.96      522.80     29.84 o
 -17   9   4     1194.91     1201.33     82.06 o
 -16   9   4     2489.06     2734.72    101.77 o
 -15   9   4       47.38       38.55     16.94 o
 -14   9   4     1712.84     1828.58     68.09 o
 -13   9   4      160.41      167.11     16.46 o
 -12   9   4      291.09      296.18     20.56 o
 -11   9   4       16.71        4.26     12.25 o
 -10   9   4      298.55      308.15     20.90 o
  -9   9   4       58.84       68.94     10.61 o
  -8   9   4      158.74      205.15     15.26 o
  -7   9   4     2447.22     2639.35     64.13 o
  -6   9   4       92.03       86.62     10.40 o
  -5   9   4     1295.57     1282.44     52.29 o
  -4   9   4        6.97       22.24      4.25 o
  -3   9   4     1182.68     1190.14     35.58 o
  -2   9   4      903.10      868.68     27.43 o
  -1   9   4      877.79      916.36     28.74 o
   0   9   4     5345.70     5499.29    229.18 o
   1   9   4       33.46       58.95      9.00 o
   2   9   4     2008.01     2030.57     78.00 o
   3   9   4      141.36      118.08     16.86 o
   4   9   4      115.11       96.26     13.72 o
   5   9   4      112.50      116.66     22.35 o
   6   9   4        0.42       10.56      5.86 o
   7   9   4        3.02        6.56      4.27 o
   8   9   4        0.16        7.25      7.85 o
   9   9   4      814.68      867.11     61.52 o
  10   9   4      292.12      302.81     24.39 o
  11   9   4     1437.21     1502.23     46.50 o
  12   9   4      178.08      216.84     14.04 o
  13   9   4       74.16       62.61      6.98 o
  14   9   4        5.72        6.68      4.75 o
  15   9   4       54.45       61.88     10.91 o
  16   9   4        2.32       11.45      4.61 o
  17   9   4      187.56      207.50     19.06 o
 -19  10   4        6.71        2.96      8.43 o
 -18  10   4       50.90       38.24      9.88 o
 -17  10   4      120.65      121.51     19.82 o
 -16  10   4        8.59        9.77      5.19 o
 -15  10   4        2.22        3.36      4.89 o
 -14  10   4      410.07      430.93     42.78 o
 -13  10   4      220.77      219.17     15.75 o
 -12  10   4      379.35      389.96     20.67 o
 -11  10   4      407.58      421.82     24.04 o
 -10  10   4      732.79      774.29     36.53 o
  -9  10   4      593.28      614.32     29.36 o
  -8  10   4        0.20        6.65      3.84 o
  -7  10   4      330.38      341.39     21.12 o
  -6  10   4      183.64      198.60     27.34 o
  -5  10   4      853.90      806.58     26.50 o
  -4  10   4      161.29      162.71     13.14 o
  -3  10   4     2297.33     2387.99     54.04 o
  -2  10   4        8.99       16.66      5.10 o
  -1  10   4      370.79      417.91     26.68 o
   0  10   4      977.32      897.85     67.19 o
   1  10   4      119.73      115.38     13.55 o
   2  10   4     1783.20     1747.61     95.41 o
   3  10   4      709.17      720.37     41.02 o
   4  10   4       73.06       82.49      9.97 o
   5  10   4      973.39     1007.05     38.06 o
   6  10   4        0.88       17.27     11.14 o
   7  10   4     1765.35     1761.87     70.27 o
   8  10   4       15.25       15.00      8.50 o
   9  10   4     2069.52     1997.33    108.01 o
  10  10   4      394.29      430.14     33.17 o
  11  10   4       86.05      100.21     10.58 o
  12  10   4     1001.66     1088.49    136.58 o
  13  10   4      342.29      356.14     16.85 o
  14  10   4      944.22      848.35     36.02 o
  15  10   4        4.93       24.37      5.50 o
  16  10   4      199.26      195.19     14.74 o
  17  10   4      120.00      135.13      9.92 o
 -18  11   4      160.04      141.22     14.30 o
 -17  11   4      405.32      378.01     53.04 o
 -16  11   4       24.96       32.71      8.03 o
 -15  11   4      316.59      328.69     23.65 o
 -14  11   4      209.56      199.39     19.44 o
 -13  11   4      171.40      158.90     11.92 o
 -12  11   4     1028.44     1037.64     27.44 o
 -11  11   4       13.54       16.83      4.30 o
 -10  11   4       78.30       83.81      9.14 o
  -9  11   4      282.81      272.28     20.48 o
  -8  11   4      988.86      921.34     28.34 o
  -7  11   4       16.23       17.46      8.88 o
  -6  11   4      243.84      243.59     19.14 o
  -5  11   4     1225.87     1211.27     45.19 o
  -4  11   4        9.21       10.95      3.62 o
  -3  11   4       11.95        5.17      2.52 o
  -2  11   4     1777.22     1739.25     41.87 o
  -1  11   4       40.02       27.04      6.11 o
   0  11   4      638.18      584.61     30.36 o
   1  11   4       35.29       42.86     11.41 o
   2  11   4      372.56      364.64     36.06 o
   3  11   4       24.79       20.31     10.82 o
   4  11   4      393.45      396.96     23.99 o
   5  11   4      267.05      252.38     20.05 o
   6  11   4      190.75      201.49     14.41 o
   7  11   4      126.29      160.34     18.02 o
   8  11   4       69.13       84.68      9.45 o
   9  11   4      852.68      795.32     67.84 o
  10  11   4     1062.29     1069.96     59.00 o
  11  11   4      265.86      312.82     25.03 o
  12  11   4      116.53      108.43     10.90 o
  13  11   4       35.59       30.03      9.27 o
  14  11   4      181.36      203.52     16.02 o
  15  11   4      248.23      227.53     17.07 o
  16  11   4        0.35        9.56      7.93 o
 -17  12   4       51.61       39.05      8.47 o
 -16  12   4      319.71      319.30     25.17 o
 -15  12   4      238.69      239.12     22.77 o
 -14  12   4        2.17        9.06      5.25 o
 -13  12   4       16.42       16.23     12.10 o
 -12  12   4     1646.54     1702.07     63.82 o
 -11  12   4     1318.54     1292.51     35.41 o
 -10  12   4     1390.59     1347.43     56.36 o
  -9  12   4     1903.43     1974.30     57.64 o
  -8  12   4      407.86      470.37     26.19 o
  -7  12   4      270.41      289.16     22.10 o
  -6  12   4      108.34      105.92      8.80 o
  -5  12   4      886.44      772.36     29.94 o
  -4  12   4      540.77      487.80     37.05 o
  -3  12   4      899.73      856.29     29.86 o
  -2  12   4      119.21      138.57     11.88 o
  -1  12   4      101.91      124.39     13.61 o
   0  12   4     1449.82     1343.02     41.71 o
   1  12   4       21.40       26.83     14.83 o
   2  12   4     2675.98     2616.65     55.95 o
   3  12   4      905.59      919.63     35.88 o
   4  12   4      965.89      925.54     42.43 o
   5  12   4     2092.16     2109.54     56.22 o
   6  12   4      349.02      353.56     25.33 o
   7  12   4     1327.58     1230.81    118.32 o
   8  12   4       17.04       14.29      8.41 o
   9  12   4        4.17       11.73      5.02 o
  10  12   4       21.93       22.57      6.98 o
  11  12   4      129.08      129.72     15.59 o
  12  12   4      635.43      686.25     44.37 o
  13  12   4      130.83      130.30     13.94 o
  14  12   4     1098.22     1155.69     72.53 o
  15  12   4        5.65       11.20      5.97 o
  16  12   4      696.46      679.00     38.28 o
 -17  13   4      960.04     1008.49     57.20 o
 -16  13   4      619.88      599.00     38.22 o
 -15  13   4     1050.69     1018.43     26.84 o
 -14  13   4      246.65      264.06     27.70 o
 -13  13   4       34.09       25.58      6.82 o
 -12  13   4       53.68       57.78      7.81 o
 -11  13   4      826.97      917.83     78.10 o
 -10  13   4       42.91       35.43      7.02 o
  -9  13   4      171.09      152.45     14.19 o
  -8  13   4        2.42       10.40      4.17 o
  -7  13   4      723.08      680.56     22.89 o
  -6  13   4       13.81       15.17      4.91 o
  -5  13   4     3585.23     3565.36    133.98 o
  -4  13   4       23.36       15.23      5.22 o
  -3  13   4     2422.44     2453.62     51.46 o
  -2  13   4       92.37      107.08      8.20 o
  -1  13   4        0.60       12.18      5.47 o
   0  13   4        3.29        1.45      7.03 o
   1  13   4        4.88        6.60      3.87 o
   2  13   4      762.33      685.75     25.28 o
   3  13   4       63.75       68.84     13.70 o
   4  13   4     1640.29     1699.56     43.22 o
   5  13   4       55.97       66.14      6.47 o
   6  13   4      198.58      186.39     13.58 o
   7  13   4      450.63      509.66     30.00 o
   8  13   4      674.80      708.40     34.12 o
   9  13   4      339.68      345.35     29.59 o
  10  13   4       25.52        9.61      7.17 o
  11  13   4       11.84       20.21      6.75 o
  12  13   4      100.22       93.33     15.10 o
  13  13   4        2.69        6.73      6.57 o
  14  13   4      220.91      241.10     30.39 o
  15  13   4      140.01      139.82     11.59 o
 -16  14   4      212.54      205.90     23.04 o
 -15  14   4        2.89        9.85      6.40 o
 -14  14   4      700.29      699.95     57.07 o
 -13  14   4        0.05        8.58      6.29 o
 -12  14   4      212.28      214.01     18.82 o
 -11  14   4      551.76      552.81     32.36 o
 -10  14   4        0.09       17.43      5.57 o
  -9  14   4      121.78      146.86     16.23 o
  -8  14   4      123.77      118.69      9.50 o
  -7  14   4      297.25      308.49     19.60 o
  -6  14   4      772.60      728.43     31.49 o
  -5  14   4      107.21      101.71     10.55 o
  -4  14   4      169.44      153.92     12.85 o
  -3  14   4      976.12      948.98     35.92 o
  -2  14   4      671.79      609.53     17.26 o
  -1  14   4       23.67       28.53      5.65 o
   0  14   4        2.28        3.54      3.38 o
   1  14   4       76.43       76.11     10.92 o
   2  14   4        5.91        5.93      3.42 o
   3  14   4      198.48      217.30     16.82 o
   4  14   4      352.60      331.05     30.43 o
   5  14   4      650.78      606.46     34.50 o
   6  14   4      273.53      288.41     17.82 o
   7  14   4      108.95      121.72     11.68 o
   8  14   4       27.09        8.98      4.62 o
   9  14   4       27.70       47.08     12.72 o
  10  14   4      426.80      513.34     25.61 o
  11  14   4       56.11       71.47      8.53 o
  12  14   4       36.98       50.07     15.00 o
  13  14   4       89.11       85.40     12.53 o
  14  14   4       10.79       23.84      9.61 o
 -15  15   4      415.69      384.44     29.58 o
 -14  15   4      180.87      154.61     16.44 o
 -13  15   4       27.77       24.48      6.02 o
 -12  15   4        1.04       10.71      4.60 o
 -11  15   4      115.68      110.24     11.78 o
 -10  15   4        6.89       18.07      5.72 o
  -9  15   4      600.97      620.05     38.87 o
  -8  15   4       34.22       45.16     10.87 o
  -7  15   4      537.48      523.76     46.31 o
  -6  15   4      776.83      745.96     31.42 o
  -5  15   4       69.50       78.85      8.20 o
  -4  15   4      224.72      244.60     22.03 o
  -3  15   4      249.54      274.28     20.13 o
  -2  15   4      205.86      189.84     17.91 o
  -1  15   4       10.27        8.59     10.62 o
   0  15   4       26.53       32.36      6.23 o
   1  15   4      862.52      723.70     40.69 o
   2  15   4       40.93       64.79      8.08 o
   3  15   4       22.05       46.46      7.97 o
   4  15   4      430.42      428.62     26.35 o
   5  15   4     1158.80     1241.68     54.54 o
   6  15   4        1.15       13.62      7.43 o
   7  15   4     2456.33     2410.72     88.42 o
   8  15   4      204.07      230.72     15.07 o
   9  15   4      763.36      839.15     46.96 o
  10  15   4       16.81       22.65      9.28 o
  11  15   4       74.15       73.29     15.05 o
  12  15   4      875.16      902.75     50.15 o
  13  15   4       96.48      113.00     28.53 o
 -14  16   4        9.98        9.86     11.44 o
 -13  16   4     1709.27     1767.80     26.11 o
 -12  16   4       11.15       15.38      7.27 o
 -11  16   4     1251.30     1383.50     57.56 o
 -10  16   4      384.98      391.26     30.73 o
  -9  16   4       13.32       11.32     10.39 o
  -8  16   4      101.05       99.90      9.55 o
  -7  16   4      706.11      753.23     36.33 o
  -6  16   4      131.71      125.10     13.02 o
  -5  16   4       33.52       37.30      8.21 o
  -4  16   4      385.65      391.61     28.76 o
  -3  16   4     1794.54     1758.52     64.79 o
  -2  16   4      124.11      139.48      9.55 o
  -1  16   4     1641.65     1610.82     59.82 o
   0  16   4     1053.08     1014.51     36.90 o
   1  16   4        6.92        8.17      2.96 o
   2  16   4      658.54      698.94     40.83 o
   3  16   4      143.10      122.68     12.53 o
   4  16   4       19.91       18.07      6.55 o
   5  16   4      194.93      168.58     17.71 o
   6  16   4      200.83      196.62     17.06 o
   7  16   4       79.86       99.03     10.46 o
   8  16   4      366.01      355.16     30.12 o
   9  16   4      359.81      364.02     18.33 o
  10  16   4       88.86       93.29     12.50 o
  11  16   4      149.31      143.09     22.07 o
  12  16   4      634.41      652.26     66.03 o
 -13  17   4        0.19       14.09      7.17 o
 -12  17   4       91.96       68.40     13.27 o
 -11  17   4      750.09      749.69     45.54 o
 -10  17   4       11.30        5.86      8.35 o
  -9  17   4      406.24      439.25     46.96 o
  -8  17   4      689.59      639.37     38.56 o
  -7  17   4      972.29      934.53     17.18 o
  -6  17   4      714.47      664.81     30.42 o
  -5  17   4      620.40      668.80     54.61 o
  -4  17   4       67.21       59.61      9.99 o
  -3  17   4      173.34      164.08     13.24 o
  -2  17   4      323.93      368.06     28.67 o
  -1  17   4        2.33       28.38      6.38 o
   0  17   4     1561.66     1517.86    159.36 o
   1  17   4      608.85      521.29     46.59 o
   2  17   4      184.27      189.11     14.07 o
   3  17   4      479.72      437.72     27.04 o
   4  17   4      506.76      528.49     31.56 o
   5  17   4        0.23       21.97     11.81 o
   6  17   4      458.29      474.43     47.59 o
   7  17   4      164.05      168.44     13.39 o
   8  17   4       89.71      113.81      8.54 o
   9  17   4       76.56       68.67      8.45 o
  10  17   4       11.29       13.39      4.13 o
  11  17   4      198.71      196.91     16.31 o
 -12  18   4        2.23        7.45      5.39 o
 -11  18   4      294.35      303.99     30.00 o
 -10  18   4       57.71       50.08     16.63 o
  -9  18   4        0.18       13.38      5.57 o
  -8  18   4     1027.46     1037.48     56.89 o
  -7  18   4       97.78       89.89     22.21 o
  -6  18   4       15.67       24.56      6.58 o
  -5  18   4      284.25      268.72     21.83 o
  -4  18   4       50.06       47.26      7.80 o
  -3  18   4      507.84      533.27     33.69 o
  -2  18   4      440.15      468.79     40.85 o
  -1  18   4      603.11      616.76     58.32 o
   0  18   4      138.43      167.61     14.85 o
   1  18   4        1.52        6.01      3.94 o
   2  18   4      281.62      294.75     22.35 o
   3  18   4       68.25       75.66     14.15 o
   4  18   4      307.22      299.05     21.30 o
   5  18   4      475.65      454.36     27.97 o
   6  18   4       17.18       26.19      8.66 o
   7  18   4      317.69      327.42     20.83 o
   8  18   4       64.45       54.59      8.28 o
   9  18   4      167.37      196.62     13.35 o
  10  18   4      360.98      316.36     26.94 o
 -10  19   4      220.12      195.53     16.78 o
  -9  19   4      267.37      281.29     19.66 o
  -8  19   4     1612.38     1631.68     36.81 o
  -7  19   4       10.40       28.63      6.68 o
  -6  19   4     1356.19     1544.85     58.39 o
  -5  19   4        0.42        8.80      4.05 o
  -4  19   4       66.78       72.61      7.77 o
  -3  19   4       39.11       32.61      7.22 o
  -2  19   4       68.49       72.93      6.71 o
  -1  19   4        7.28        8.18      4.95 o
   0  19   4       25.11       13.99      5.45 o
   1  19   4      215.77      180.65     24.17 o
   2  19   4      102.57       88.72      6.84 o
   3  19   4      340.00      346.29     20.18 o
   4  19   4      489.83      450.93     24.67 o
   5  19   4      425.42      390.14     38.48 o
   6  19   4      744.03      764.23     52.22 o
   7  19   4       64.37       91.56     14.84 o
   8  19   4      146.68      124.72     16.25 o
  -8  20   4      248.91      237.79     21.17 o
  -7  20   4      209.97      159.58     14.73 o
  -6  20   4       31.39       15.64      6.02 o
  -5  20   4        0.04        7.25      4.03 o
  -4  20   4     1066.38     1066.73     26.85 o
  -3  20   4        1.72       18.48      5.29 o
  -2  20   4        2.84       -0.78     12.12 o
  -1  20   4        2.10        0.17      4.27 o
   0  20   4        7.67       13.22      6.07 o
   1  20   4        0.92        9.07      4.04 o
   2  20   4        1.11        5.68      9.36 o
   3  20   4       31.94       32.65      8.05 o
   4  20   4       11.21       18.12     15.90 o
   5  20   4       14.56       11.04      7.07 o
   6  20   4       42.60       19.93      6.31 o
  -5  21   4      312.38      288.10     23.94 o
  -4  21   4        2.61        5.65      9.76 o
  -3  21   4      187.19      169.31     12.09 o
  -2  21   4      187.17      174.43     16.58 o
  -1  21   4      131.70      129.52     17.61 o
   0  21   4      146.68      140.43     17.58 o
   1  21   4      250.15      271.14     21.38 o
   2  21   4      281.63      285.90     28.15 o
   3  21   4      377.12      377.49     38.22 o
 -20   1   5      151.51      138.62     13.71 o
 -19   1   5      265.50      214.78     31.42 o
 -18   1   5      365.37      330.86     35.06 o
 -17   1   5      538.83      569.62     49.32 o
 -16   1   5     2249.32     2312.50     84.99 o
 -15   1   5       18.67       27.92      6.98 o
 -14   1   5      657.13      630.42     17.95 o
 -13   1   5     1543.37     1533.12     40.75 o
 -12   1   5     3180.19     3233.48     83.22 o
 -11   1   5     6928.71     7294.35    155.12 o
 -10   1   5      966.29      953.70     22.39 o
  -9   1   5     1078.89     1074.21     29.96 o
  -8   1   5       27.38       36.01      3.30 o
  -7   1   5      876.19      805.05     12.89 o
  -6   1   5      412.29      397.22     10.91 o
  -5   1   5      206.97      231.38     20.45 o
  -4   1   5    10517.82    11535.44    152.95 o
  -3   1   5      568.43      545.74     19.90 o
  -2   1   5     3643.96     3695.07     90.39 o
  -1   1   5     4179.25     4347.13     45.37 o
   0   1   5      175.62      174.88      9.37 o
   1   1   5     5323.94     5445.30     62.63 o
   2   1   5       10.59       13.48      5.45 o
   3   1   5     5221.46     4938.70     75.13 o
   4   1   5      122.64      124.74     11.04 o
   5   1   5       63.21       54.60      9.57 o
   6   1   5      395.85      384.91     19.73 o
   7   1   5      152.96      146.05      8.65 o
   8   1   5      173.86      175.71      9.56 o
   9   1   5      102.13       94.65      8.79 o
  10   1   5       65.62       76.57      9.25 o
  11   1   5      639.58      637.81     31.59 o
  12   1   5     1179.61     1093.95     39.19 o
  13   1   5      952.31      932.83     32.78 o
  14   1   5     1093.76     1005.86     34.91 o
  15   1   5      639.18      669.20     24.00 o
  16   1   5      476.76      427.02     23.56 o
  17   1   5       22.33       23.68      6.62 o
  18   1   5       69.18       75.49      7.35 o
 -20   2   5       40.27       38.50      8.16 o
 -19   2   5      118.66       89.81     19.55 o
 -18   2   5      261.26      233.99     20.64 o
 -17   2   5      626.45      643.42     31.27 o
 -16   2   5      263.38      234.72     19.04 o
 -15   2   5        1.10        7.31      7.40 o
 -14   2   5      243.12      237.74     19.17 o
 -13   2   5       61.45       57.88      9.02 o
 -12   2   5     6934.81     7680.27    203.32 o
 -11   2   5      841.44      866.09     35.46 o
 -10   2   5        0.80        5.03      2.21 o
  -9   2   5     1530.94     1569.30     29.93 o
  -8   2   5      216.73      227.72     21.28 o
  -7   2   5      115.77      110.12      7.09 o
  -6   2   5     8369.20     9262.01     84.64 o
  -5   2   5       45.54       51.23      4.64 o
  -4   2   5      143.65      143.02     13.98 o
  -3   2   5     1161.81     1300.88     31.86 o
  -2   2   5     4171.38     4233.92    137.71 o
  -1   2   5       61.63       40.78      3.40 o
   0   2   5     2227.43     2317.92     53.40 o
   1   2   5      384.81      301.02     11.29 o
   2   2   5     2584.58     2610.08     43.74 o
   3   2   5     1834.58     1764.26     33.40 o
   4   2   5       18.64       11.83      4.83 o
   5   2   5       42.16       39.08      4.48 o
   6   2   5     3877.03     3924.36     61.74 o
   7   2   5       65.57       69.79      6.85 o
   8   2   5     3130.76     2924.38     48.93 o
   9   2   5      980.47      919.18     33.35 o
  10   2   5      586.31      576.75     25.76 o
  11   2   5      367.00      348.41     16.55 o
  12   2   5        0.10       14.88      3.40 o
  13   2   5      110.80      130.94      8.42 o
  14   2   5       34.10       47.57      5.86 o
  15   2   5       29.34       40.74      6.70 o
  16   2   5      115.28      126.58      7.56 o
  17   2   5      318.55      322.99     14.56 o
  18   2   5      118.51      113.69     10.00 o
 -20   3   5      301.86      314.86     30.79 o
 -19   3   5      219.18      229.14     21.24 o
 -18   3   5      219.41      209.40     19.47 o
 -17   3   5       60.48       63.48      9.31 o
 -16   3   5       48.06       53.76      9.26 o
 -15   3   5      141.92      134.49     12.56 o
 -14   3   5      109.42      115.72     11.26 o
 -13   3   5      624.00      580.00     14.08 o
 -12   3   5      618.21      582.48     26.51 o
 -11   3   5      135.62      117.35      7.55 o
 -10   3   5     1968.79     2073.42     38.14 o
  -9   3   5      178.06      153.41     13.95 o
  -8   3   5      580.39      602.36     16.80 o
  -7   3   5       23.70       18.48      2.59 o
  -6   3   5      680.01      711.09     11.72 o
  -5   3   5      190.46      226.92      9.91 o
  -4   3   5     2202.48     2392.55     38.74 o
  -3   3   5     2339.83     2616.18     33.55 o
  -2   3   5      935.66      934.19     16.56 o
  -1   3   5       40.19       28.01      3.61 o
   0   3   5      577.17      535.64     15.15 o
   1   3   5       24.76       18.26      5.01 o
   2   3   5      297.37      300.99     14.53 o
   3   3   5       13.52       14.51      3.72 o
   4   3   5      172.75      171.67     10.75 o
   5   3   5       80.29       76.35      6.38 o
   6   3   5       67.25       77.67      8.10 o
   7   3   5     1715.96     1582.82     30.47 o
   8   3   5      773.88      748.00     35.28 o
   9   3   5      746.54      652.95     23.10 o
  10   3   5      866.65      869.56     35.83 o
  11   3   5       27.18       25.23      3.58 o
  12   3   5      629.18      601.28     29.71 o
  13   3   5      883.94      854.73     29.85 o
  14   3   5      360.03      354.70     16.61 o
  15   3   5      289.09      294.28     17.75 o
  16   3   5       90.63       82.92      5.71 o
  17   3   5        6.54       19.78      4.05 o
  18   3   5      719.82      738.84     34.85 o
 -20   4   5       87.97       78.97     18.34 o
 -19   4   5       68.00       77.91     10.57 o
 -18   4   5       90.78       84.32     24.16 o
 -17   4   5      512.97      499.10     31.16 o
 -16   4   5       47.72       49.96      8.19 o
 -15   4   5      471.41      490.62     21.51 o
 -14   4   5      110.00      105.17      9.16 o
 -13   4   5       65.31       60.87      9.68 o
 -12   4   5      403.33      429.71      9.90 o
 -11   4   5     1301.83     1305.95     29.23 o
 -10   4   5        4.93       13.64      6.82 o
  -9   4   5     1124.89     1085.89     25.87 o
  -8   4   5       35.98       38.93      6.74 o
  -7   4   5        8.75       13.06      3.00 o
  -6   4   5     2052.72     2107.77     42.59 o
  -5   4   5        2.98       21.87      4.28 o
  -4   4   5    12657.79    14017.23    196.53 o
  -3   4   5     1433.25     1530.84     22.35 o
  -2   4   5     2067.40     2076.50     32.71 o
  -1   4   5      256.19      266.66     15.95 o
   0   4   5     1677.11     1698.55     31.81 o
   1   4   5       84.48       90.64      7.58 o
   2   4   5      719.97      634.79     26.80 o
   3   4   5       22.51       20.67      3.40 o
   4   4   5       28.55       33.64      8.90 o
   5   4   5      407.29      368.03     19.04 o
   6   4   5     2340.79     2207.21     43.49 o
   7   4   5      265.10      245.08     18.04 o
   8   4   5     5284.79     5315.26     94.36 o
   9   4   5      131.72      126.93     12.01 o
  10   4   5     1744.67     1526.21     35.35 o
  11   4   5      200.10      191.27     10.11 o
  12   4   5       28.04       32.02      4.95 o
  13   4   5      341.52      346.25     17.27 o
  14   4   5      192.24      181.98     11.06 o
  15   4   5      204.63      192.24     11.90 o
  16   4   5       51.35       45.80      6.21 o
  17   4   5      296.79      298.44     15.84 o
  18   4   5      510.38      484.70     36.70 o
 -20   5   5       46.40       39.81      8.63 o
 -19   5   5       80.08       76.43      8.85 o
 -18   5   5        4.44        2.67      9.94 o
 -17   5   5     1214.40     1285.75     30.14 o
 -16   5   5       41.50       31.86      7.22 o
 -15   5   5       57.95       59.38     11.13 o
 -14   5   5      228.41      241.82     19.43 o
 -13   5   5      162.17      159.44     14.65 o
 -12   5   5      287.33      279.61     10.77 o
 -11   5   5     1021.24     1010.69     24.72 o
 -10   5   5      598.49      607.10     24.02 o
  -9   5   5      177.66      175.71     12.22 o
  -8   5   5      130.26      143.06     10.32 o
  -7   5   5     3469.23     3746.50     65.80 o
  -6   5   5        9.45       15.59      4.00 o
  -5   5   5     4382.19     4793.39     54.06 o
  -4   5   5     4874.13     5182.26     50.03 o
  -3   5   5     1334.32     1358.89     32.53 o
  -2   5   5     1237.33     1287.63     27.82 o
  -1   5   5      741.04      701.84     15.36 o
   0   5   5      330.45      335.13     10.57 o
   1   5   5      264.17      253.29     14.62 o
   2   5   5      467.80      477.11     20.98 o
   3   5   5        0.75       10.91      4.22 o
   4   5   5      134.93      174.70     11.03 o
   5   5   5      288.84      284.18     15.52 o
   6   5   5      694.29      677.51     20.95 o
   7   5   5       74.07       60.85      5.96 o
   8   5   5     2486.15     2392.50     37.03 o
   9   5   5      423.31      427.30     22.97 o
  10   5   5      716.08      695.33     32.58 o
  11   5   5      307.41      300.15     17.07 o
  12   5   5      520.69      478.70     23.17 o
  13   5   5      311.05      292.63     17.19 o
  14   5   5      548.33      531.72     28.21 o
  15   5   5       84.28      106.06      9.21 o
  16   5   5      339.98      322.18     23.40 o
  17   5   5       36.05       40.07      5.23 o
  18   5   5       85.04       82.64      8.91 o
 -19   6   5        0.79        7.17      4.37 o
 -18   6   5       64.28       87.16     10.82 o
 -17   6   5       11.87        8.59      8.28 o
 -16   6   5       26.89       20.30     14.83 o
 -15   6   5     1797.98     1912.39     76.93 o
 -14   6   5      136.84      141.90     12.63 o
 -13   6   5       48.23       29.50      4.82 o
 -12   6   5      344.45      319.71     12.28 o
 -11   6   5      547.08      587.65     10.64 o
 -10   6   5      115.83      116.89      8.46 o
  -9   6   5      215.02      229.57     14.23 o
  -8   6   5        0.05        5.00      3.53 o
  -7   6   5        3.51        5.14      2.08 o
  -6   6   5      947.17     1019.24     28.42 o
  -5   6   5     1115.89     1076.47     33.41 o
  -4   6   5      965.54      883.43     25.16 o
  -3   6   5      224.32      192.92     13.71 o
  -2   6   5     1401.52     1459.90     37.27 o
  -1   6   5      136.93      150.11     10.12 o
   0   6   5     2268.18     2352.40     47.48 o
   1   6   5       23.08       19.07      4.57 o
   2   6   5     1089.57     1072.69     31.04 o
   3   6   5      112.09      141.99     10.20 o
   4   6   5       39.33       21.77      4.57 o
   5   6   5      330.78      345.90     17.61 o
   6   6   5        1.13       23.66      5.07 o
   7   6   5      245.53      247.17     13.32 o
   8   6   5     2893.17     2831.25     42.15 o
   9   6   5        0.02       17.37      4.94 o
  10   6   5     1189.81     1131.14     37.76 o
  11   6   5      552.96      518.29     19.22 o
  12   6   5     1324.23     1217.07     23.30 o
  13   6   5       98.25       91.52      7.79 o
  14   6   5      769.53      796.09     32.84 o
  15   6   5       81.77       77.53      7.21 o
  16   6   5       12.37        6.47      3.65 o
  17   6   5        8.12       17.06      5.91 o
 -19   7   5      143.83      133.66     13.14 o
 -18   7   5      254.95      252.30     42.75 o
 -17   7   5       33.93       28.84     13.43 o
 -16   7   5      602.32      541.98     38.89 o
 -15   7   5       32.92       26.61      7.43 o
 -14   7   5        2.15        8.65      4.95 o
 -13   7   5      602.73      573.72     13.68 o
 -12   7   5      938.10      943.46     28.99 o
 -11   7   5     1114.17     1126.07     21.83 o
 -10   7   5     2157.74     2266.85     54.07 o
  -9   7   5     2949.05     2939.21     55.84 o
  -8   7   5      452.64      427.91     18.19 o
  -7   7   5      589.41      563.21     21.29 o
  -6   7   5     2962.39     3034.69     66.25 o
  -5   7   5       83.32      101.82     12.35 o
  -4   7   5     1780.01     1842.97     77.72 o
  -3   7   5      140.41      165.51     14.03 o
  -2   7   5      183.35      183.04     14.56 o
  -1   7   5       58.32       59.11      8.26 o
   0   7   5       73.12       72.85      7.95 o
   1   7   5     2133.87     2231.18    438.74 o
   2   7   5       70.99       85.82      8.44 o
   3   7   5      944.69      898.64     38.73 o
   4   7   5      176.52      192.69     11.87 o
   5   7   5       12.73       14.43      4.19 o
   6   7   5     1834.35     1786.76     42.04 o
   7   7   5        7.24        3.31      9.23 o
   8   7   5      212.44      231.32     15.27 o
   9   7   5        7.06       12.19      3.71 o
  10   7   5       31.05       25.60      4.66 o
  11   7   5       18.34       22.01      4.94 o
  12   7   5      157.34      141.92      9.17 o
  13   7   5      428.56      439.54     26.55 o
  14   7   5      701.27      733.11     45.38 o
  15   7   5       29.67       24.84     13.20 o
  16   7   5      509.74      488.02     38.55 o
  17   7   5        6.79       24.99      6.55 o
 -19   8   5        5.36        9.61      4.92 o
 -18   8   5       31.70       19.93      4.96 o
 -17   8   5      589.61      536.87     34.72 o
 -16   8   5       89.54       70.47     10.81 o
 -15   8   5      139.27      143.24     14.84 o
 -14   8   5       12.76       19.53      5.66 o
 -13   8   5       18.03       18.89      7.00 o
 -12   8   5      215.62      219.17     14.08 o
 -11   8   5       81.12       75.15      9.84 o
 -10   8   5      953.14     1002.27     38.13 o
  -9   8   5       21.99       30.16      5.23 o
  -8   8   5      133.51      158.55     12.87 o
  -7   8   5       68.79       93.28     10.35 o
  -6   8   5      182.54      186.42     14.30 o
  -5   8   5       42.73       36.04      7.70 o
  -4   8   5       10.74        5.95      7.12 o
  -3   8   5     1243.87     1149.90     32.92 o
  -2   8   5        4.16        5.19      2.74 o
  -1   8   5       63.61       81.73      9.79 o
   0   8   5      598.09      545.07     24.43 o
   1   8   5       74.79       72.17      8.71 o
   2   8   5     2447.93     2413.42     56.58 o
   3   8   5      188.96      219.98     24.79 o
   4   8   5      593.97      677.00     39.07 o
   5   8   5     1520.79     1525.50     41.95 o
   6   8   5        8.26        8.06      4.54 o
   7   8   5       10.39        9.47     15.68 o
   8   8   5       59.19       80.04      8.73 o
   9   8   5       76.50      105.97      8.44 o
  10   8   5      339.80      353.72     18.91 o
  11   8   5      261.23      299.93     19.07 o
  12   8   5      322.25      323.28     19.30 o
  13   8   5      402.35      422.52     28.83 o
  14   8   5      983.77     1002.34     32.94 o
  15   8   5      186.38      174.47     14.02 o
  16   8   5      364.82      391.82     25.80 o
  17   8   5        0.11        2.91      5.13 o
 -18   9   5      754.22      731.88     35.44 o
 -17   9   5       71.30       66.90      9.14 o
 -16   9   5      738.91      738.73     67.24 o
 -15   9   5      597.31      563.85     34.86 o
 -14   9   5      446.75      446.05     20.41 o
 -13   9   5        2.23        8.25      2.70 o
 -12   9   5      582.37      618.52     21.58 o
 -11   9   5      353.07      348.26     24.16 o
 -10   9   5     2959.50     3049.87     90.80 o
  -9   9   5        0.97       11.62      6.27 o
  -8   9   5       90.01       93.42      8.24 o
  -7   9   5      575.41      529.11     14.06 o
  -6   9   5      629.40      610.43     38.68 o
  -5   9   5     4227.33     4473.02    168.30 o
  -4   9   5      933.36      923.91     30.00 o
  -3   9   5      419.84      390.30     16.38 o
  -2   9   5      448.54      460.34     18.55 o
  -1   9   5       48.90       58.70      7.62 o
   0   9   5      846.02      800.24     25.23 o
   1   9   5       36.34       58.96      6.99 o
   2   9   5      357.85      356.91     18.14 o
   3   9   5     1990.79     2048.63     83.15 o
   4   9   5       89.91       99.32     11.67 o
   5   9   5       73.51      101.52      8.42 o
   6   9   5      215.52      257.89     22.41 o
   7   9   5     1706.32     1636.29     43.21 o
   8   9   5      698.68      641.48     39.80 o
   9   9   5      175.93      228.00     12.77 o
  10   9   5      271.40      295.64     19.43 o
  11   9   5      141.87      143.27     10.01 o
  12   9   5       46.89       40.67      6.11 o
  13   9   5       79.60       89.30      7.87 o
  14   9   5       51.59       39.40      9.55 o
  15   9   5       57.74       53.91      7.57 o
  16   9   5       38.44       48.59     12.01 o
 -18  10   5       67.70       67.28      9.40 o
 -17  10   5      144.67      111.40     17.80 o
 -16  10   5       58.32       46.93      8.64 o
 -15  10   5        2.48        6.28      4.11 o
 -14  10   5      943.54     1018.43     66.72 o
 -13  10   5       79.70       84.42     10.48 o
 -12  10   5      959.36      958.03     69.64 o
 -11  10   5       30.48       18.10      4.68 o
 -10  10   5      440.25      449.99     21.38 o
  -9  10   5      116.45      116.50     10.54 o
  -8  10   5      124.45      113.16     17.18 o
  -7  10   5        4.84       -0.09      5.97 o
  -6  10   5      571.09      532.13     25.44 o
  -5  10   5      257.22      255.49     20.12 o
  -4  10   5        4.07        8.04      4.24 o
  -3  10   5      940.60      963.22     40.75 o
  -2  10   5     1749.86     1752.16     41.57 o
  -1  10   5      646.13      628.88     23.65 o
   0  10   5       57.44       52.61      9.53 o
   1  10   5      908.34      874.36     31.83 o
   2  10   5       30.38       26.96      6.31 o
   3  10   5       97.95      108.54     11.02 o
   4  10   5        1.00       17.91     10.24 o
   5  10   5      581.66      578.02     23.46 o
   6  10   5       17.51        9.28      4.35 o
   7  10   5      352.09      319.02     30.63 o
   8  10   5     1195.01     1180.00     60.85 o
   9  10   5      394.40      448.30     35.90 o
  10  10   5      310.64      278.34     17.80 o
  11  10   5      402.20      427.06     33.21 o
  12  10   5        4.17        3.27      5.46 o
  13  10   5      619.24      606.58     24.18 o
  14  10   5      118.93      119.85     12.25 o
  15  10   5       12.58       22.34      5.87 o
  16  10   5      142.80      151.46     12.29 o
 -17  11   5     1130.97     1103.93     56.56 o
 -16  11   5      535.85      555.72     31.07 o
 -15  11   5      438.65      414.49     36.58 o
 -14  11   5      313.59      322.49     25.28 o
 -13  11   5        2.25       11.53      4.38 o
 -12  11   5      354.33      354.58     43.40 o
 -11  11   5      308.68      298.02     22.66 o
 -10  11   5      886.66      888.13     44.51 o
  -9  11   5     1930.50     1881.10     56.49 o
  -8  11   5     1181.68     1204.93     43.13 o
  -7  11   5     1262.13     1307.05     31.47 o
  -6  11   5      421.93      421.75     60.96 o
  -5  11   5     2047.35     2097.25     93.13 o
  -4  11   5        6.57       11.15      5.64 o
  -3  11   5     1298.64     1262.19     32.48 o
  -2  11   5        5.78        8.56      5.44 o
  -1  11   5        1.39        7.74      4.76 o
   0  11   5     1676.64     1705.40     59.16 o
   1  11   5       22.01       28.23      5.12 o
   2  11   5     6283.88     6583.28    120.16 o
   3  11   5       62.76       42.75      7.81 o
   4  11   5     1754.97     1767.26     54.07 o
   5  11   5     1827.81     1915.23     48.38 o
   6  11   5      274.70      293.65     27.81 o
   7  11   5     3342.65     3324.96     93.75 o
   8  11   5      147.28      212.60     22.35 o
   9  11   5      955.90      918.17     23.86 o
  10  11   5       84.70       93.36      8.84 o
  11  11   5        4.94       19.88      6.83 o
  12  11   5        0.86        9.98      4.62 o
  13  11   5      356.41      368.04     18.12 o
  14  11   5       78.88       64.84      7.33 o
  15  11   5      447.04      435.55     32.51 o
 -17  12   5      649.63      636.25     39.19 o
 -16  12   5      206.22      178.94     15.82 o
 -15  12   5      297.33      266.10     18.77 o
 -14  12   5        6.15       14.70      6.44 o
 -13  12   5      178.31      174.69     13.73 o
 -12  12   5      109.49      108.20     12.22 o
 -11  12   5       20.59       23.11      6.70 o
 -10  12   5      836.28      800.36     43.23 o
  -9  12   5        1.26        4.86      4.76 o
  -8  12   5      249.39      240.34     22.30 o
  -7  12   5      184.93      226.72     18.65 o
  -6  12   5       12.64        2.49      3.99 o
  -5  12   5      349.56      318.67     19.56 o
  -4  12   5       25.01       22.41      5.90 o
  -3  12   5      118.49      122.69     10.65 o
  -2  12   5      894.87      793.31     27.41 o
  -1  12   5      281.32      259.56     16.93 o
   0  12   5      721.88      701.17     22.47 o
   1  12   5      351.82      410.31     30.18 o
   2  12   5     2290.37     2362.58     47.65 o
   3  12   5      122.00      133.21     10.51 o
   4  12   5       25.25       31.30      5.62 o
   5  12   5       54.49       58.36     10.01 o
   6  12   5       49.71       39.34      9.38 o
   7  12   5      219.09      212.62     15.50 o
   8  12   5       12.49        1.69      3.82 o
   9  12   5       11.96        8.56      4.54 o
  10  12   5        0.13        4.16      6.72 o
  11  12   5        0.12        4.02     10.34 o
  12  12   5      151.68      161.56     13.70 o
  13  12   5        0.03        8.78      7.20 o
  14  12   5      837.68      872.34     43.85 o
 -16  13   5      676.32      637.32     47.63 o
 -15  13   5        6.23       13.80      5.30 o
 -14  13   5      145.72      143.49     22.35 o
 -13  13   5       62.11       60.22      7.91 o
 -12  13   5       38.89       52.43      8.54 o
 -11  13   5       88.51       86.52      9.61 o
 -10  13   5        5.68       10.70      4.19 o
  -9  13   5      287.31      315.11     27.93 o
  -8  13   5      781.20      817.10     47.11 o
  -7  13   5     2628.60     2692.76     80.63 o
  -6  13   5       12.36       16.45      3.16 o
  -5  13   5     1559.87     1626.31     48.47 o
  -4  13   5       99.53      102.68      9.40 o
  -3  13   5      601.27      679.97     37.34 o
  -2  13   5        1.15        6.17      7.90 o
  -1  13   5        0.55        7.85      4.74 o
   0  13   5      355.23      370.97     28.35 o
   1  13   5     3290.91     3262.19    164.61 o
   2  13   5       74.89       50.71      9.44 o
   3  13   5       25.68       35.14      8.45 o
   4  13   5      267.08      284.51     24.22 o
   5  13   5      426.30      410.10     21.88 o
   6  13   5      264.79      275.62     20.25 o
   7  13   5      643.33      636.42     46.56 o
   8  13   5       64.09       65.42      8.70 o
   9  13   5     1061.92     1135.50     55.78 o
  10  13   5       53.43       64.59      8.08 o
  11  13   5       60.19       43.56      8.74 o
  12  13   5       26.43       13.73      7.02 o
  13  13   5       23.49       31.04      5.59 o
  14  13   5       52.68       57.06      9.49 o
 -15  14   5        0.36        4.53      5.37 o
 -14  14   5        9.61        9.48      6.47 o
 -13  14   5        4.33        7.34      4.64 o
 -12  14   5       11.50       13.72      7.62 o
 -11  14   5        1.32        3.15      7.83 o
 -10  14   5     1726.90     1798.61     61.96 o
  -9  14   5      324.37      333.51     24.45 o
  -8  14   5     3461.43     3702.71    131.94 o
  -7  14   5       85.76       81.77     10.00 o
  -6  14   5      243.04      224.09     22.35 o
  -5  14   5      952.52     1001.38     19.74 o
  -4  14   5       24.60       22.50      5.14 o
  -3  14   5      118.68      131.72     11.12 o
  -2  14   5      134.38      149.09     15.88 o
  -1  14   5       15.62       21.27      6.65 o
   0  14   5      488.42      465.63     27.10 o
   1  14   5      318.78      303.29     22.91 o
   2  14   5     2104.16     2154.10    103.84 o
   3  14   5       43.25       52.45     11.58 o
   4  14   5     1294.92     1188.06     33.22 o
   5  14   5        0.57        3.66      9.86 o
   6  14   5        5.52       10.84      3.35 o
   7  14   5      214.65      220.05     12.23 o
   8  14   5       72.83       58.88      8.68 o
   9  14   5      164.46      170.58     14.93 o
  10  14   5      112.24      114.89     10.11 o
  11  14   5       35.11       32.34      7.55 o
  12  14   5     1205.83     1213.56     26.28 o
  13  14   5      308.25      321.57     28.64 o
 -14  15   5       14.10       20.13      9.03 o
 -13  15   5      455.93      453.20     43.78 o
 -12  15   5      128.65      157.04     18.71 o
 -11  15   5      394.23      412.83     33.41 o
 -10  15   5       11.57        3.48      3.97 o
  -9  15   5      168.34      160.76     14.49 o
  -8  15   5      258.80      254.22     18.43 o
  -7  15   5      436.14      445.66     28.77 o
  -6  15   5      273.48      280.62     23.49 o
  -5  15   5      441.12      475.41     26.07 o
  -4  15   5        3.90        8.52      3.93 o
  -3  15   5      267.47      283.21     20.21 o
  -2  15   5      611.84      531.55     31.10 o
  -1  15   5      166.39      183.14     14.71 o
   0  15   5      875.42      875.87     26.03 o
   1  15   5      390.69      404.65     23.77 o
   2  15   5       39.10       36.57      7.60 o
   3  15   5        6.57       10.92      4.87 o
   4  15   5      152.36      179.23     24.96 o
   5  15   5      118.10       97.74      9.69 o
   6  15   5      291.36      309.97     38.99 o
   7  15   5       49.76       47.90      8.02 o
   8  15   5        0.16        9.65      7.28 o
   9  15   5        0.79       18.77      5.48 o
  10  15   5      461.94      467.31     34.15 o
  11  15   5        0.44       14.43      5.60 o
  12  15   5      339.22      378.33     29.55 o
 -13  16   5      168.20      163.05     14.43 o
 -12  16   5     1207.46     1317.54     60.07 o
 -11  16   5      920.92      934.84     44.05 o
 -10  16   5       18.27       18.55      6.06 o
  -9  16   5        3.31        5.33      6.43 o
  -8  16   5      591.69      587.66     17.69 o
  -7  16   5      761.71      842.05     93.26 o
  -6  16   5      557.78      531.52     82.57 o
  -5  16   5        0.13        2.09      4.86 o
  -4  16   5      756.53      699.51     64.36 o
  -3  16   5      645.20      684.75     38.11 o
  -2  16   5      432.43      452.74     38.43 o
  -1  16   5     1024.81      923.69     26.82 o
   0  16   5     1043.00      994.92     25.61 o
   1  16   5        2.98       16.43      7.37 o
   2  16   5      395.97      435.32     27.21 o
   3  16   5        0.04        6.37      6.67 o
   4  16   5      423.88      429.18     27.84 o
   5  16   5       12.36       12.63      7.55 o
   6  16   5       27.49       30.02      6.29 o
   7  16   5       14.38       18.90      6.92 o
   8  16   5        0.95       17.62      5.61 o
   9  16   5       71.67       75.55     12.30 o
  10  16   5       64.31       73.36     13.47 o
  11  16   5      240.50      255.74     21.58 o
 -12  17   5      313.80      303.83     23.89 o
 -11  17   5      183.60      172.75     16.94 o
 -10  17   5      604.19      588.55     35.68 o
  -9  17   5      155.83      175.54     15.83 o
  -8  17   5       89.25       82.83     14.22 o
  -7  17   5      886.88      877.63     56.08 o
  -6  17   5        3.87       11.81     10.41 o
  -5  17   5      663.51      638.70     66.34 o
  -4  17   5        1.59        2.76      3.14 o
  -3  17   5      875.70      864.17     16.72 o
  -2  17   5      227.40      218.96     21.08 o
  -1  17   5      735.09      719.01     43.95 o
   0  17   5     1079.41     1006.91     81.69 o
   1  17   5       11.25       14.83     11.84 o
   2  17   5      100.15      109.10      9.16 o
   3  17   5      137.17      140.90     15.08 o
   4  17   5        0.06        8.41      3.54 o
   5  17   5      245.02      245.44     27.24 o
   6  17   5        1.83       19.67      9.43 o
   7  17   5      176.52      172.11     24.48 o
   8  17   5      459.85      487.92     37.06 o
   9  17   5       71.77       75.31     10.22 o
  10  17   5     1548.43     1633.69     99.38 o
 -10  18   5       13.36       17.19      9.66 o
  -9  18   5      550.76      561.98     66.71 o
  -8  18   5      353.62      349.93     31.44 o
  -7  18   5       81.29       94.58     19.29 o
  -6  18   5     1692.97     1706.55     39.14 o
  -5  18   5        4.25        8.74      4.46 o
  -4  18   5      271.53      252.59     22.24 o
  -3  18   5      145.62      149.10     14.98 o
  -2  18   5        7.92       10.84      4.99 o
  -1  18   5        0.09        2.42      4.22 o
   0  18   5       12.11        6.83     11.57 o
   1  18   5       12.07       13.73      7.48 o
   2  18   5       22.49       28.70      9.04 o
   3  18   5      109.02      142.53     18.40 o
   4  18   5       78.70       86.87     11.61 o
   5  18   5      902.44      904.71     55.80 o
   6  18   5       81.00       83.19     10.63 o
   7  18   5      654.63      716.57     37.59 o
   8  18   5      168.71      207.40     17.96 o
  -8  19   5      177.43      181.31     28.27 o
  -7  19   5      690.92      630.73     39.01 o
  -6  19   5        0.01        7.05      3.60 o
  -5  19   5       33.76       28.00      5.95 o
  -4  19   5       73.24       62.28      8.77 o
  -3  19   5      185.28      197.03     17.66 o
  -2  19   5      100.83       93.74     10.74 o
  -1  19   5      112.64      111.30     12.20 o
   0  19   5      419.47      382.08     42.77 o
   1  19   5       57.13       55.96     11.66 o
   2  19   5      595.19      619.03     45.69 o
   3  19   5        4.24       17.12      6.65 o
   4  19   5       14.49       25.91     13.30 o
   5  19   5      252.98      221.52     17.94 o
   6  19   5        0.19        5.35      7.08 o
  -5  20   5        0.60       11.77      6.07 o
  -4  20   5       12.04       14.72      5.97 o
  -3  20   5      104.64       94.79     13.05 o
  -2  20   5       18.70       10.36      4.78 o
  -1  20   5        1.80        6.55      3.41 o
   0  20   5       16.35       34.06     10.59 o
   1  20   5       14.17       11.46      4.86 o
   2  20   5       71.11       77.60      9.87 o
   3  20   5      190.80      174.08     21.47 o
 -19   0   6      151.39      145.79     23.05 o
 -18   0   6       76.68       75.32     14.33 o
 -17   0   6       10.73       11.64      7.02 o
 -16   0   6      154.41      150.48     20.19 o
 -15   0   6      566.92      571.05     34.09 o
 -14   0   6     2109.58     2039.75    104.89 o
 -13   0   6     1178.76     1175.09     55.77 o
 -12   0   6       51.99       34.62      7.78 o
 -11   0   6     8314.90     8977.56    213.96 o
 -10   0   6      403.76      410.19     13.98 o
  -9   0   6     2320.84     2351.36     69.95 o
  -8   0   6       45.12       42.27     13.20 o
  -7   0   6     1006.98      971.80     39.37 o
  -6   0   6     2490.07     2916.88     92.55 o
  -5   0   6       13.04       37.08     12.80 o
  -4   0   6     5853.04     6485.85    127.00 o
  -3   0   6      161.01      182.67     22.95 o
  -2   0   6        8.96       28.23      7.42 o
  -1   0   6     1083.59     1017.89     30.43 o
   0   0   6     4429.52     4642.82     52.44 o
   1   0   6     3484.60     3660.58    113.76 o
   2   0   6     5687.91     5698.30    123.76 o
   3   0   6     1567.53     1398.39     39.03 o
   4   0   6     2452.60     2344.32     74.89 o
   5   0   6      477.34      518.75     53.29 o
   6   0   6      360.92      357.63     26.30 o
   7   0   6     1330.69     1202.37     33.72 o
   8   0   6      323.51      317.77     25.37 o
   9   0   6        8.58       15.91      4.48 o
  10   0   6        8.38       21.25      4.83 o
  11   0   6       56.45       68.47      9.68 o
  12   0   6      147.20      154.19     14.16 o
  13   0   6     1166.04     1103.97    136.66 o
  14   0   6     1427.13     1432.19     36.18 o
  15   0   6      436.03      484.48     38.43 o
  16   0   6      799.43      778.55     46.25 o
  17   0   6      111.60      127.76     14.01 o
 -19   1   6       11.27       14.06      5.04 o
 -18   1   6      455.79      487.02     36.28 o
 -17   1   6       85.14       79.41      9.62 o
 -16   1   6      650.32      703.76     30.57 o
 -15   1   6      150.24      141.72     14.12 o
 -14   1   6      830.77      826.07     17.99 o
 -13   1   6      494.89      453.82     37.76 o
 -12   1   6        1.86        3.15      3.49 o
 -11   1   6       67.79       79.03      8.30 o
 -10   1   6      397.29      380.82     10.16 o
  -9   1   6     2563.94     2767.99     40.56 o
  -8   1   6      220.79      216.04     23.76 o
  -7   1   6        0.24        9.76      3.98 o
  -6   1   6     1225.33     1307.12     51.01 o
  -5   1   6      840.84      994.63     43.55 o
  -4   1   6     2331.86     2501.93     61.31 o
  -3   1   6        2.22        8.90      6.55 o
  -2   1   6     2142.18     2194.39     79.09 o
  -1   1   6       68.74       50.02      4.32 o
   0   1   6      298.86      302.66     12.63 o
   1   1   6       40.22       26.74      3.31 o
   2   1   6       29.24       26.78      5.08 o
   3   1   6      452.82      400.99     27.95 o
   4   1   6      289.27      284.64     14.73 o
   5   1   6       31.75       20.58      3.88 o
   6   1   6      522.10      532.78     27.09 o
   7   1   6       11.03        5.50      6.05 o
   8   1   6      604.94      589.85     25.81 o
   9   1   6      226.36      239.64     14.51 o
  10   1   6       51.40       66.94      5.48 o
  11   1   6        2.94        7.43      5.36 o
  12   1   6      393.39      374.17     25.86 o
  13   1   6      310.86      294.10     18.15 o
  14   1   6       72.12       72.41      6.42 o
  15   1   6        2.51       16.14      6.28 o
  16   1   6       60.57       55.91      9.30 o
  17   1   6      345.97      364.16     23.04 o
 -19   2   6      156.00      128.02     13.53 o
 -18   2   6        2.00        4.74      9.10 o
 -17   2   6        5.74        5.48      2.93 o
 -16   2   6      282.94      235.53     24.08 o
 -15   2   6       91.41      102.12     10.15 o
 -14   2   6       17.46       13.72      5.40 o
 -13   2   6      776.73      753.79     22.15 o
 -12   2   6      259.55      249.50     12.34 o
 -11   2   6      257.33      225.99     14.30 o
 -10   2   6      219.01      191.97      7.00 o
  -9   2   6     2237.53     2288.80     46.93 o
  -8   2   6      206.20      212.40     11.79 o
  -7   2   6      321.38      326.21     21.12 o
  -6   2   6       39.18       48.72      7.38 o
  -5   2   6      533.36      551.81     41.49 o
  -4   2   6      491.16      480.86     23.26 o
  -3   2   6       63.48       33.20     15.13 o
  -2   2   6      291.24      330.38     17.21 o
  -1   2   6      441.28      462.92     14.87 o
   0   2   6       32.44       38.85      4.40 o
   1   2   6      616.91      545.72     25.36 o
   2   2   6     1118.09     1083.29     24.84 o
   3   2   6     1829.17     1600.67     33.76 o
   4   2   6      289.99      278.40     14.29 o
   5   2   6      109.84      102.96      9.01 o
   6   2   6        4.70        9.11      4.50 o
   7   2   6      162.07      144.69      8.63 o
   8   2   6     1880.05     1715.21     34.39 o
   9   2   6     1701.74     1527.61     43.31 o
  10   2   6      520.66      516.44     28.05 o
  11   2   6      391.51      399.76     20.73 o
  12   2   6      663.28      607.02     23.71 o
  13   2   6      300.21      277.92     12.69 o
  14   2   6      517.63      562.79     24.10 o
  15   2   6       57.73       56.24      6.82 o
  16   2   6      214.06      246.85     19.80 o
  17   2   6      121.42      132.10     10.40 o
 -19   3   6       11.56        7.52      3.81 o
 -18   3   6      553.54      533.84     31.31 o
 -17   3   6      503.10      468.16     26.34 o
 -16   3   6     1792.86     1883.11     64.21 o
 -15   3   6        2.80       11.00      5.19 o
 -14   3   6      686.83      664.90     14.08 o
 -13   3   6        5.24        7.71      3.33 o
 -12   3   6       10.12       10.74      3.81 o
 -11   3   6      119.16       97.33      8.07 o
 -10   3   6      551.26      474.50      8.22 o
  -9   3   6      462.81      451.75      5.30 o
  -8   3   6       12.77        9.88      1.64 o
  -7   3   6       32.98       23.00      3.36 o
  -6   3   6     2370.02     2472.83     83.69 o
  -5   3   6      262.60      307.37     23.66 o
  -4   3   6     5940.70     6476.91    138.22 o
  -3   3   6      289.01      293.10     25.54 o
  -2   3   6     2461.09     2372.89     46.45 o
  -1   3   6       13.86       13.51      2.02 o
   0   3   6       14.54       11.41      2.91 o
   1   3   6      149.50      137.36      8.98 o
   2   3   6       98.46      112.73      9.75 o
   3   3   6      235.44      228.54     14.11 o
   4   3   6       47.43       55.46     11.04 o
   5   3   6       22.07       21.76      5.17 o
   6   3   6      798.13      730.43     24.16 o
   7   3   6      585.93      591.06     26.55 o
   8   3   6     1377.84     1300.18     26.27 o
   9   3   6      970.24      856.43     44.23 o
  10   3   6      142.63      142.42     12.68 o
  11   3   6       72.44       74.60     11.27 o
  12   3   6      252.01      220.67     14.15 o
  13   3   6       27.64       19.87      6.20 o
  14   3   6      276.29      256.50     15.47 o
  15   3   6       19.46       31.95      5.17 o
  16   3   6      129.58      123.55     11.01 o
  17   3   6       82.24       89.58      8.81 o
 -19   4   6      189.06      159.07     20.14 o
 -18   4   6       15.70       14.66      4.87 o
 -17   4   6      569.76      540.97     26.93 o
 -16   4   6       81.00       78.50     11.44 o
 -15   4   6      191.53      161.01     17.49 o
 -14   4   6       20.90       18.79      4.78 o
 -13   4   6       37.52       32.32      8.55 o
 -12   4   6       85.51       68.83      7.20 o
 -11   4   6       50.28       35.57      4.86 o
 -10   4   6       21.10       16.71      3.41 o
  -9   4   6        2.22        2.20      2.17 o
  -8   4   6      136.92      130.61     10.74 o
  -7   4   6      677.69      668.25     18.17 o
  -6   4   6        0.05        5.77      4.42 o
  -5   4   6     1134.00     1130.05     36.79 o
  -4   4   6      205.40      208.49      6.72 o
  -3   4   6      508.86      463.76      9.82 o
  -2   4   6      424.33      397.76     11.23 o
  -1   4   6      868.74      834.10     22.72 o
   0   4   6      442.88      458.94     19.04 o
   1   4   6      131.78      137.64      8.76 o
   2   4   6        0.22        7.34      3.71 o
   3   4   6      228.30      256.04     16.17 o
   4   4   6     2872.78     2883.38     80.71 o
   5   4   6       49.22       56.92      6.17 o
   6   4   6      418.64      403.39     20.09 o
   7   4   6     1646.31     1510.56     29.57 o
   8   4   6      142.80      141.48     10.24 o
   9   4   6        5.34        8.08      3.98 o
  10   4   6      485.67      477.62     21.31 o
  11   4   6        9.13       24.32      4.95 o
  12   4   6        1.35       17.05      4.11 o
  13   4   6      250.96      236.04     13.58 o
  14   4   6        7.03       21.89      5.39 o
  15   4   6        8.64       14.08      4.08 o
  16   4   6      281.31      290.98     18.15 o
 -19   5   6        2.19       19.00      7.15 o
 -18   5   6      182.89      155.82     18.34 o
 -17   5   6      157.48      131.03     14.96 o
 -16   5   6     1831.41     1843.43     86.15 o
 -15   5   6      661.30      573.11     30.10 o
 -14   5   6      845.87      813.09     22.93 o
 -13   5   6      175.21      153.61     14.64 o
 -12   5   6     1451.31     1429.44     34.36 o
 -11   5   6       12.67       13.91      2.64 o
 -10   5   6     1271.82     1343.62     31.00 o
  -9   5   6        3.10        3.78      2.06 o
  -8   5   6       54.97       43.80      5.81 o
  -7   5   6       31.54       39.79      6.76 o
  -6   5   6     1196.92     1236.49     24.85 o
  -5   5   6       12.35        7.79      1.82 o
  -4   5   6     8157.26     8927.16    138.47 o
  -3   5   6      665.21      666.50     15.97 o
  -2   5   6     1468.89     1472.19     26.00 o
  -1   5   6     1224.22     1283.80     26.12 o
   0   5   6      212.53      228.79     13.16 o
   1   5   6      622.60      588.28     30.20 o
   2   5   6      243.16      237.21     18.06 o
   3   5   6      129.64      146.37      8.98 o
   4   5   6       17.13       24.45      5.00 o
   5   5   6      159.20      166.59     11.79 o
   6   5   6     2308.10     2208.87     46.94 o
   7   5   6     1707.16     1708.49     35.23 o
   8   5   6     1571.91     1501.77     36.75 o
   9   5   6        1.01        5.43      3.26 o
  10   5   6        1.99        7.34      3.38 o
  11   5   6       13.45       13.72      5.22 o
  12   5   6       44.87       53.08      6.40 o
  13   5   6       66.78       88.39      6.64 o
  14   5   6       77.52       53.28      7.19 o
  15   5   6       45.74       39.93      6.58 o
  16   5   6       14.90       18.51      7.47 o
 -18   6   6        3.06        7.48      3.47 o
 -17   6   6      948.01      986.20     33.59 o
 -16   6   6      136.82      128.10     15.45 o
 -15   6   6      342.07      292.33     26.26 o
 -14   6   6      120.65       99.00     10.69 o
 -13   6   6        6.63        9.90      2.03 o
 -12   6   6      182.80      172.30     10.03 o
 -11   6   6       72.09       62.21      6.29 o
 -10   6   6       35.51       40.50      5.94 o
  -9   6   6     1747.83     1828.54     50.97 o
  -8   6   6      826.10      832.68     22.95 o
  -7   6   6      187.65      181.66     10.51 o
  -6   6   6      850.91      848.97     22.14 o
  -5   6   6     1125.80     1063.10     24.59 o
  -4   6   6     2675.75     2835.77     51.71 o
  -3   6   6     2550.98     2779.49     74.63 o
  -2   6   6        6.96       11.20      4.19 o
  -1   6   6       35.36       50.16      6.55 o
   0   6   6        0.66        4.37      3.46 o
   1   6   6     4334.94     4712.73     86.00 o
   2   6   6      897.79      908.18     39.70 o
   3   6   6     2437.74     2553.37     67.17 o
   4   6   6        2.21       16.52      6.16 o
   5   6   6      263.43      286.06     17.46 o
   6   6   6      835.17      784.90     21.28 o
   7   6   6       52.66       49.74      9.82 o
   8   6   6        0.52       19.19      4.27 o
   9   6   6        5.03        8.12      4.07 o
  10   6   6      206.64      183.94     12.44 o
  11   6   6       94.65       90.54      6.71 o
  12   6   6      367.60      367.85     16.54 o
  13   6   6      859.02      868.84     41.53 o
  14   6   6      208.24      186.74     11.87 o
  15   6   6      170.95      179.69     14.58 o
  16   6   6       97.92      101.30      9.23 o
 -18   7   6       28.10       21.34      6.78 o
 -17   7   6       20.81       18.29      5.24 o
 -16   7   6        1.88        5.16      5.72 o
 -15   7   6      100.44       82.14     10.16 o
 -14   7   6      189.27      153.04     15.07 o
 -13   7   6        0.06        2.55      2.43 o
 -12   7   6      732.65      749.93     20.03 o
 -11   7   6       63.06       65.98      6.26 o
 -10   7   6     2850.42     3036.88     68.62 o
  -9   7   6        3.27        7.90      2.84 o
  -8   7   6     2190.81     2368.53     59.77 o
  -7   7   6      801.51      824.32     33.51 o
  -6   7   6      423.68      396.21      8.30 o
  -5   7   6      332.64      345.76     12.26 o
  -4   7   6       35.24       35.16      6.10 o
  -3   7   6      853.90      905.47     23.19 o
  -2   7   6       74.53       71.56      7.31 o
  -1   7   6        0.13        1.66      2.42 o
   0   7   6     2962.03     3074.45     55.01 o
   1   7   6      240.81      263.29     12.03 o
   2   7   6     6054.26     6434.03    106.87 o
   3   7   6     2122.92     2160.11     49.03 o
   4   7   6     1578.06     1704.78     35.80 o
   5   7   6       25.24       17.45      6.07 o
   6   7   6      513.49      516.71     23.71 o
   7   7   6      671.06      659.60     27.16 o
   8   7   6        0.35        9.60      4.26 o
   9   7   6        6.34        3.13      5.02 o
  10   7   6        2.03        7.22      3.47 o
  11   7   6      584.74      609.78     32.83 o
  12   7   6      223.80      209.46     10.82 o
  13   7   6     1269.82     1176.58     36.85 o
  14   7   6      333.34      324.97     17.79 o
  15   7   6      911.77      917.94     37.70 o
  16   7   6      356.15      397.29     27.49 o
 -18   8   6      489.55      465.62     31.06 o
 -17   8   6       59.24       40.39      6.99 o
 -16   8   6      614.34      592.50     40.22 o
 -15   8   6        1.88        7.38      6.55 o
 -14   8   6        9.06        6.50      3.21 o
 -13   8   6      135.47      113.62     10.31 o
 -12   8   6       75.40       69.29      6.64 o
 -11   8   6      149.51      135.24      9.92 o
 -10   8   6      276.48      268.00     16.38 o
  -9   8   6     1765.01     1835.93     43.02 o
  -8   8   6      210.43      224.01     10.44 o
  -7   8   6      312.94      335.17     15.34 o
  -6   8   6      184.01      197.01     13.45 o
  -5   8   6      912.39      903.72     27.15 o
  -4   8   6     1684.71     1825.17     97.87 o
  -3   8   6       13.50       19.65      5.35 o
  -2   8   6     1933.97     1981.60     97.30 o
  -1   8   6      103.30      111.61     13.17 o
   0   8   6     2671.83     2844.95     54.07 o
   1   8   6      199.23      179.77     14.81 o
   2   8   6     6957.40     7651.66    133.56 o
   3   8   6      511.54      550.03     19.96 o
   4   8   6      167.33      189.27     10.88 o
   5   8   6      192.09      185.59     11.31 o
   6   8   6        9.02        9.80      2.82 o
   7   8   6       38.39       39.95      5.57 o
   8   8   6      464.35      497.38     23.69 o
   9   8   6       12.71       19.86      7.83 o
  10   8   6      313.23      308.30     19.17 o
  11   8   6        2.18        8.22      5.23 o
  12   8   6      161.08      158.37     11.16 o
  13   8   6      138.65      143.43     11.95 o
  14   8   6      376.11      383.66     27.39 o
  15   8   6       56.64       66.42     11.27 o
 -17   9   6       46.35       52.36      7.70 o
 -16   9   6       10.15        6.74      3.76 o
 -15   9   6       44.26       39.88      9.74 o
 -14   9   6      438.30      425.93     34.57 o
 -13   9   6      188.39      153.38     13.84 o
 -12   9   6      714.73      718.87     43.36 o
 -11   9   6       13.42       13.68      6.15 o
 -10   9   6     1707.54     1813.94     52.76 o
  -9   9   6      372.00      377.76     22.75 o
  -8   9   6      366.73      371.97     25.84 o
  -7   9   6      969.65      975.53     33.95 o
  -6   9   6        0.99        1.46      2.42 o
  -5   9   6       35.44       28.60      5.28 o
  -4   9   6     3592.68     3872.99     69.38 o
  -3   9   6        7.21        4.41      5.45 o
  -2   9   6      890.24      873.80     26.32 o
  -1   9   6      272.17      271.27     26.32 o
   0   9   6      958.55      935.46    330.04 o
   1   9   6     4972.73     5195.32     92.04 o
   2   9   6     4555.74     4950.20     89.30 o
   3   9   6       15.35       16.64      5.35 o
   4   9   6      307.82      319.89     18.69 o
   5   9   6       22.49       23.18      4.33 o
   6   9   6      517.58      621.34     55.42 o
   7   9   6      801.14      777.01     37.47 o
   8   9   6     1029.24      970.80     63.97 o
   9   9   6        0.10       11.08      3.83 o
  10   9   6        0.98        4.44      5.63 o
  11   9   6      587.07      625.65     39.34 o
  12   9   6      270.82      277.64     18.44 o
  13   9   6      559.68      547.45     33.76 o
  14   9   6      684.50      660.34     28.73 o
  15   9   6      303.53      293.02     17.26 o
 -17  10   6      516.48      470.77     27.77 o
 -16  10   6        5.72       17.29      8.73 o
 -15  10   6     1542.09     1560.87     98.28 o
 -14  10   6       16.46        7.77      4.66 o
 -13  10   6      367.85      393.76     20.59 o
 -12  10   6      142.55      120.92     11.19 o
 -11  10   6       32.10       36.43      5.43 o
 -10  10   6      501.71      505.82     34.45 o
  -9  10   6      163.97      152.57     15.23 o
  -8  10   6      286.35      318.10     12.95 o
  -7  10   6      673.12      660.55     23.94 o
  -6  10   6      175.47      182.10     14.71 o
  -5  10   6     2245.40     2288.18     78.50 o
  -4  10   6      370.36      329.83     26.20 o
  -3  10   6     2307.88     2379.92     78.30 o
  -2  10   6      533.42      538.24     22.25 o
  -1  10   6        6.40        5.58      5.35 o
   0  10   6       16.04       18.96      4.94 o
   1  10   6       12.35        7.36      3.05 o
   2  10   6      177.46      192.90     16.45 o
   3  10   6      758.57      691.58     46.26 o
   4  10   6       15.46       12.71      3.19 o
   5  10   6       67.51       63.80      6.38 o
   6  10   6      110.98      110.00     10.73 o
   7  10   6      469.96      479.81     26.10 o
   8  10   6     1061.69     1029.75     47.13 o
   9  10   6     1109.06     1117.07     56.28 o
  10  10   6      131.70      123.64      9.25 o
  11  10   6      199.26      177.69     14.70 o
  12  10   6      142.61      157.60     13.84 o
  13  10   6       48.51       67.42      7.86 o
  14  10   6      271.74      249.31     17.97 o
 -16  11   6      302.76      211.50     25.85 o
 -15  11   6       30.31       26.30      9.48 o
 -14  11   6       84.72       84.69     10.46 o
 -13  11   6      186.98      174.64     12.52 o
 -12  11   6       23.85       21.82      5.89 o
 -11  11   6      357.11      333.03     18.10 o
 -10  11   6      293.48      277.79     20.22 o
  -9  11   6        5.98       11.87      4.97 o
  -8  11   6      210.60      193.65     17.40 o
  -7  11   6       85.62      100.14     10.70 o
  -6  11   6      496.29      490.25     21.60 o
  -5  11   6       23.36       17.79      2.91 o
  -4  11   6       50.25       49.68      8.35 o
  -3  11   6        0.27        2.93      2.35 o
  -2  11   6     1139.38     1124.35     38.93 o
  -1  11   6      466.16      502.55     24.78 o
   0  11   6      331.16      359.62     18.40 o
   1  11   6      172.07      177.77     14.79 o
   2  11   6      500.43      467.78     11.76 o
   3  11   6        4.13        5.46      3.21 o
   4  11   6      492.66      507.41     22.44 o
   5  11   6      186.21      177.21     13.64 o
   6  11   6      395.21      407.90     20.79 o
   7  11   6      137.56      144.55     13.82 o
   8  11   6       65.61       99.65      9.62 o
   9  11   6      167.47      161.67     17.44 o
  10  11   6      101.26      105.57      7.92 o
  11  11   6      139.41      133.71     10.70 o
  12  11   6      112.32      151.38     12.81 o
  13  11   6       53.67       66.79     12.80 o
  14  11   6        0.42        9.05      4.11 o
 -15  12   6      999.61      994.45     36.45 o
 -14  12   6        4.48        7.19      4.12 o
 -13  12   6      560.94      573.28     32.06 o
 -12  12   6        8.72       15.11      5.30 o
 -11  12   6       66.12       68.42      9.66 o
 -10  12   6       32.18       28.32      7.42 o
  -9  12   6      138.25      136.41     11.63 o
  -8  12   6      216.04      211.89     17.09 o
  -7  12   6      849.53      828.72     32.24 o
  -6  12   6       58.19       64.05      6.67 o
  -5  12   6      612.98      608.47     22.16 o
  -4  12   6      799.51      836.81    158.83 o
  -3  12   6     2381.82     2354.27    102.33 o
  -2  12   6       78.52       66.13      6.81 o
  -1  12   6      446.30      490.42     29.90 o
   0  12   6        0.06        6.96      8.48 o
   1  12   6       31.49       44.51     10.21 o
   2  12   6       23.05       31.16      7.26 o
   3  12   6      184.99      206.00     13.16 o
   4  12   6        0.27       -1.25      4.10 o
   5  12   6       27.48       38.01      6.72 o
   6  12   6     1699.99     1728.27     66.40 o
   7  12   6      296.89      325.05     26.40 o
   8  12   6     1236.80     1262.03     56.55 o
   9  12   6      663.75      698.13     47.40 o
  10  12   6      119.41      128.51     13.52 o
  11  12   6      331.19      365.72     54.40 o
  12  12   6       18.34       33.14      6.29 o
  13  12   6      522.33      500.65     36.53 o
 -15  13   6      170.30      134.78     16.17 o
 -14  13   6      220.11      206.98     20.48 o
 -13  13   6       65.16       60.36      7.56 o
 -12  13   6      186.16      181.73     18.15 o
 -11  13   6        5.26        9.33      4.05 o
 -10  13   6     2509.15     2668.04     35.81 o
  -9  13   6       33.97       32.52      7.16 o
  -8  13   6      152.09      155.24     17.61 o
  -7  13   6       13.33        6.97      5.05 o
  -6  13   6       21.86       26.52      5.94 o
  -5  13   6        6.97        6.34      3.71 o
  -4  13   6       64.21       66.60      6.57 o
  -3  13   6       31.66       33.18      7.11 o
  -2  13   6       35.42       25.54      5.72 o
  -1  13   6      128.56      105.05     11.09 o
   0  13   6     1770.64     1693.79     68.84 o
   1  13   6       79.96       75.87     11.59 o
   2  13   6     1333.28     1363.00     52.97 o
   3  13   6      233.88      238.34     17.51 o
   4  13   6       65.82       81.01     10.70 o
   5  13   6      269.23      312.78     24.27 o
   6  13   6       43.62       39.88     11.89 o
   7  13   6        3.74        9.34      5.04 o
   8  13   6       98.52       99.92     11.60 o
   9  13   6       46.36       76.25      7.76 o
  10  13   6      326.50      276.30     21.47 o
  11  13   6        6.84       13.11      7.08 o
  12  13   6      228.48      208.78     15.58 o
 -14  14   6      289.74      267.17     23.66 o
 -13  14   6       17.71       11.72      3.91 o
 -12  14   6      599.05      572.80     52.58 o
 -11  14   6     1208.78     1197.53     23.73 o
 -10  14   6       46.62       49.11     13.75 o
  -9  14   6      878.78      793.89     29.06 o
  -8  14   6      596.15      605.45     29.10 o
  -7  14   6     1247.02     1372.79     54.37 o
  -6  14   6     1358.09     1389.12     49.62 o
  -5  14   6      409.01      417.14     22.18 o
  -4  14   6       12.86       18.96      5.65 o
  -3  14   6      602.83      629.76     49.98 o
  -2  14   6      393.88      410.95     25.17 o
  -1  14   6      922.78      912.11     25.11 o
   0  14   6      197.94      176.34     13.28 o
   1  14   6        0.75        7.65      2.82 o
   2  14   6      234.17      212.77     20.81 o
   3  14   6      150.99      147.79     12.35 o
   4  14   6      345.58      320.66     22.22 o
   5  14   6       20.17       21.42     10.56 o
   6  14   6      448.65      430.13     26.75 o
   7  14   6      158.38      163.20     14.39 o
   8  14   6        7.92       16.69      5.38 o
   9  14   6        0.11       13.58      5.60 o
  10  14   6        0.08       19.55      4.51 o
  11  14   6      246.58      262.97     19.69 o
 -13  15   6      229.70      192.21     20.38 o
 -12  15   6     1702.61     1753.82     64.08 o
 -11  15   6        7.63        5.53      3.28 o
 -10  15   6      702.94      730.75     36.39 o
  -9  15   6      321.42      281.45     21.35 o
  -8  15   6      611.22      659.00     30.33 o
  -7  15   6      204.04      220.06     20.80 o
  -6  15   6        8.70        9.98      4.87 o
  -5  15   6       18.98       11.07      6.20 o
  -4  15   6      603.08      604.43     38.28 o
  -3  15   6       22.55       24.62      7.76 o
  -2  15   6      301.93      298.26     30.00 o
  -1  15   6      359.84      295.78     37.06 o
   0  15   6     1122.51      961.96     70.20 o
   1  15   6      132.66      120.99     11.65 o
   2  15   6     1916.96     1847.38     69.88 o
   3  15   6       26.80       43.81     15.31 o
   4  15   6      546.65      553.43     39.94 o
   5  15   6       91.74      105.70     11.76 o
   6  15   6      162.06      208.88     25.83 o
   7  15   6      204.14      197.79     19.58 o
   8  15   6        0.43       12.35      5.26 o
   9  15   6       78.46      103.97     18.04 o
  10  15   6      153.48      147.49     13.03 o
 -11  16   6        3.53        5.47     11.17 o
 -10  16   6        5.64        5.51      3.64 o
  -9  16   6        3.02        5.54     10.26 o
  -8  16   6       81.99       66.81     12.32 o
  -7  16   6      658.80      707.57     41.39 o
  -6  16   6        8.13       12.79      8.78 o
  -5  16   6      623.85      645.18     34.26 o
  -4  16   6      197.03      180.85     18.70 o
  -3  16   6      128.75      123.68      8.03 o
  -2  16   6      423.73      443.61     34.30 o
  -1  16   6      203.83      200.95     12.77 o
   0  16   6       48.41       44.07     10.83 o
   1  16   6      135.94      136.37     14.78 o
   2  16   6       18.56       10.97      4.57 o
   3  16   6      712.92      827.65     37.18 o
   4  16   6       22.61       33.17      7.45 o
   5  16   6      495.41      495.11     34.98 o
   6  16   6       41.19       34.67      6.25 o
   7  16   6        8.93       14.30      6.47 o
   8  16   6      429.91      472.43     22.05 o
   9  16   6       11.66       12.63      9.63 o
 -10  17   6       71.37       56.61      9.82 o
  -9  17   6        1.81        1.70      3.24 o
  -8  17   6      205.46      173.15     16.78 o
  -7  17   6      630.10      661.23     20.93 o
  -6  17   6       78.32       84.57     10.01 o
  -5  17   6      247.58      242.68     21.72 o
  -4  17   6      330.20      312.11     25.02 o
  -3  17   6       33.81       28.03      6.42 o
  -2  17   6       32.39       31.95      6.91 o
  -1  17   6       41.98       38.02     12.12 o
   0  17   6        4.63       10.83      4.04 o
   1  17   6      847.18      894.06     40.90 o
   2  17   6       96.76       82.57      9.18 o
   3  17   6       12.78       20.21      6.09 o
   4  17   6      135.05      142.88     11.55 o
   5  17   6      207.52      191.45     24.92 o
   6  17   6        0.64       12.03     10.54 o
   7  17   6      285.72      270.65     21.32 o
  -8  18   6       68.39       65.94     10.38 o
  -7  18   6       43.05       26.42      5.82 o
  -6  18   6      120.65      122.16     15.04 o
  -5  18   6       69.62       64.12     10.54 o
  -4  18   6        3.38       20.15      5.95 o
  -3  18   6      423.21      408.71     31.19 o
  -2  18   6      796.82      765.85     46.04 o
  -1  18   6      819.27      737.02     51.03 o
   0  18   6      521.76      450.99     42.99 o
   1  18   6        0.57        6.10      3.89 o
   2  18   6       88.91       87.07      8.75 o
   3  18   6       10.93       13.99      7.35 o
   4  18   6        0.74        3.75      7.02 o
   5  18   6       31.35       21.96      6.51 o
  -5  19   6      267.33      267.25     31.76 o
  -4  19   6       60.59       32.92     10.79 o
  -3  19   6       23.68       20.55      6.01 o
  -2  19   6      598.45      518.69     26.95 o
  -1  19   6       46.67       43.86      8.25 o
   0  19   6      324.18      290.08     26.27 o
   1  19   6      284.23      256.83     30.59 o
   2  19   6        4.42        4.43     10.58 o
 -11   1   7     1750.27     1914.05     75.09 o
 -10   1   7      861.87      954.14     36.14 o
  -9   1   7     2747.12     3063.38     84.26 o
  -8   1   7      742.07      782.71     26.37 o
  -7   1   7     1013.38     1070.59     28.23 o
  -6   1   7      145.04      123.98     12.62 o
  -5   1   7        0.28        9.91     16.34 o
  -4   1   7      879.18      918.30     59.76 o
  -3   1   7       21.69       35.97      8.82 o
  -2   1   7       32.56       61.86     11.10 o
  -1   1   7       32.61       50.05     10.23 o
   0   1   7      120.72       99.86     11.17 o
   1   1   7     1170.83     1112.48     25.11 o
   2   1   7      477.88      478.40     16.22 o
   3   1   7     1644.57     1565.60     30.01 o
   4   1   7     1812.60     1712.24     31.96 o
   5   1   7      356.55      316.00     17.41 o
   6   1   7      406.70      391.85     16.92 o
   7   1   7      499.35      547.60     33.18 o
   8   1   7      245.33      267.77     17.00 o
   9   1   7        5.13       26.57      5.35 o
  10   1   7      653.73      606.77     30.38 o
  11   1   7       57.10       51.93      8.12 o
  12   1   7       58.18       63.01      5.57 o
  13   1   7       18.79       25.88      4.97 o
  14   1   7      267.39      311.47     15.19 o
  15   1   7        8.13        9.82      5.75 o
 -13   2   7      137.36      116.19     13.83 o
 -12   2   7      262.17      256.98      7.54 o
 -11   2   7       24.07       12.74      2.69 o
 -10   2   7      188.31      196.40     29.36 o
  -9   2   7      204.70      194.22     21.51 o
  -8   2   7      303.60      336.14     17.67 o
  -7   2   7       22.41       18.03      5.72 o
  -6   2   7     1047.12     1087.17     30.03 o
  -5   2   7       48.50       50.18      8.28 o
  -4   2   7     1068.08     1116.38     32.01 o
  -3   2   7      169.45      201.09     17.41 o
  -2   2   7      273.79      288.27     25.31 o
  -1   2   7      949.14      992.68     22.25 o
   0   2   7      484.16      507.63     19.19 o
   1   2   7     1838.42     1754.48     39.72 o
   2   2   7     1779.51     1761.56     38.15 o
   3   2   7      142.61      138.81     10.68 o
   4   2   7      110.43      116.88      8.75 o
   5   2   7      291.50      284.73     16.16 o
   6   2   7     1038.88     1045.74     48.46 o
   7   2   7      233.02      229.92     12.69 o
   8   2   7     1021.97      923.83     34.82 o
   9   2   7     4795.46     4431.47    233.69 o
  10   2   7      118.30      110.29      8.38 o
  11   2   7      468.64      456.41     21.81 o
  12   2   7     1412.55     1459.99     41.16 o
  13   2   7      558.20      563.96     20.63 o
  14   2   7      427.10      417.30     26.33 o
  15   2   7       27.46       46.61      6.19 o
 -15   3   7       49.96       36.61      9.34 o
 -14   3   7      459.71      399.66     16.10 o
 -13   3   7      239.02      178.94      8.71 o
 -12   3   7      141.22      144.06     12.32 o
 -11   3   7       48.79       36.17      9.71 o
 -10   3   7      233.47      209.99      6.40 o
  -9   3   7      634.43      608.83     25.67 o
  -8   3   7       45.01       61.92     12.84 o
  -7   3   7        3.72        2.69      4.37 o
  -6   3   7        1.77        8.19      4.30 o
  -5   3   7      666.60      680.08     32.66 o
  -4   3   7      367.90      382.79     33.91 o
  -3   3   7     2296.10     2360.67     72.06 o
  -2   3   7     1855.22     1880.46     37.20 o
  -1   3   7        4.81        3.41      2.34 o
   0   3   7      693.06      623.25     15.02 o
   1   3   7     1839.41     1941.88     41.52 o
   2   3   7     2149.05     2131.59     37.65 o
   3   3   7        2.74        9.33      5.61 o
   4   3   7        0.74        7.08      7.73 o
   5   3   7        0.52        6.07      3.22 o
   6   3   7       23.90       26.31      4.38 o
   7   3   7      171.86      175.35     11.17 o
   8   3   7      831.77      824.79     24.87 o
   9   3   7      345.14      328.87     14.08 o
  10   3   7      686.94      639.52     18.00 o
  11   3   7       20.36       20.05      9.49 o
  12   3   7       69.15       58.17     10.46 o
  13   3   7       92.18       86.41      8.67 o
  14   3   7       76.53       74.70      7.68 o
  15   3   7       28.04       24.68     10.71 o
 -15   4   7        6.16        5.79      3.92 o
 -14   4   7     2931.86     2546.69    115.59 o
 -13   4   7        6.96        4.16      3.53 o
 -12   4   7      133.86       98.27     11.17 o
 -11   4   7      102.55       86.13      9.14 o
 -10   4   7       47.94       29.61      4.67 o
  -9   4   7      415.50      402.34     25.69 o
  -8   4   7      377.36      433.54     46.62 o
  -7   4   7      251.87      273.85     33.12 o
  -6   4   7       23.55       31.60      7.49 o
  -5   4   7     1514.90     1634.32     46.36 o
  -4   4   7      989.69      860.97     52.56 o
  -3   4   7     2804.06     2936.45     48.09 o
  -2   4   7      749.46      751.76     29.72 o
  -1   4   7      299.88      285.29     17.89 o
   0   4   7     2621.37     2677.94     35.64 o
   1   4   7       90.60       92.16      8.58 o
   2   4   7     5756.06     6052.08    137.01 o
   3   4   7     1771.91     1685.92     45.75 o
   4   4   7      271.11      265.60     18.29 o
   5   4   7       48.92       59.89      5.64 o
   6   4   7        0.23        8.53      3.44 o
   7   4   7      879.35      893.61     36.98 o
   8   4   7        3.27       10.53      4.36 o
   9   4   7     1301.55     1336.42     46.14 o
  10   4   7        0.99       -0.08      5.54 o
  11   4   7     1313.65     1288.68     41.21 o
  12   4   7      112.70      106.51      8.86 o
  13   4   7       22.74       24.73      4.73 o
  14   4   7      277.56      247.66     16.68 o
  15   4   7       75.39       73.67      7.22 o
 -16   5   7        4.05        0.03      2.23 o
 -15   5   7      444.73      385.22     20.42 o
 -14   5   7      232.59      182.34     17.36 o
 -13   5   7      412.00      401.58     22.05 o
 -12   5   7      732.80      751.17     12.62 o
 -11   5   7      272.35      288.16     21.31 o
 -10   5   7      129.79      109.76     22.28 o
  -9   5   7      423.89      408.29     13.14 o
  -8   5   7      397.48      379.84     28.28 o
  -7   5   7        5.37        6.37      3.54 o
  -6   5   7       11.23        1.26      4.51 o
  -5   5   7      169.09      152.46     12.13 o
  -4   5   7      313.62      283.65     18.30 o
  -3   5   7        4.13        9.33      7.47 o
  -2   5   7       23.30       24.86      3.29 o
  -1   5   7      929.97      903.37     28.07 o
   0   5   7      655.50      639.85      9.44 o
   1   5   7     3474.98     3465.11     60.83 o
   2   5   7       47.06       45.03      5.63 o
   3   5   7      353.19      395.06     17.92 o
   4   5   7     1347.84     1298.00     25.06 o
   5   5   7       16.65       16.36      3.16 o
   6   5   7       82.60       80.16      5.86 o
   7   5   7      577.09      552.02     18.43 o
   8   5   7      280.57      293.91     16.10 o
   9   5   7      510.94      497.47     24.32 o
  10   5   7      121.31      109.91      8.38 o
  11   5   7      852.49      882.89     23.04 o
  12   5   7       57.61       42.55      6.42 o
  13   5   7      345.36      341.51     18.99 o
  14   5   7        4.16       10.08      5.07 o
 -16   6   7      183.79      134.48     27.63 o
 -15   6   7      162.45      113.86     19.79 o
 -14   6   7      540.28      491.54     23.64 o
 -13   6   7       84.98       58.13     13.90 o
 -12   6   7       59.02       44.78      6.98 o
 -11   6   7       13.12       12.66      2.97 o
 -10   6   7      448.13      418.61     24.23 o
  -9   6   7      613.73      618.71     22.60 o
  -8   6   7      724.57      716.28     39.07 o
  -7   6   7        9.77        3.46      1.77 o
  -6   6   7       47.11       36.55      5.89 o
  -5   6   7     2043.54     2100.35     50.37 o
  -4   6   7      207.38      179.02     13.10 o
  -3   6   7     1079.35     1095.65     26.26 o
  -2   6   7        3.57        2.99      1.85 o
  -1   6   7        8.14       11.77      3.42 o
   0   6   7       44.27       36.27      5.26 o
   1   6   7        1.12        5.34      3.37 o
   2   6   7      478.71      410.36     23.88 o
   3   6   7     1405.32     1428.09     25.96 o
   4   6   7       52.63       51.51      8.33 o
   5   6   7       30.15       29.30      4.30 o
   6   6   7       46.52       61.58      6.05 o
   7   6   7     1343.06     1272.65     31.70 o
   8   6   7      799.82      788.47     30.79 o
   9   6   7     1213.00     1158.08     35.81 o
  10   6   7       10.59       13.06      3.71 o
  11   6   7      338.69      346.24     19.85 o
  12   6   7      156.60      137.03     13.80 o
  13   6   7      285.01      285.25     25.18 o
  14   6   7       61.16       61.02      6.79 o
 -16   7   7      113.26       67.81     14.50 o
 -15   7   7       38.19       34.92      7.81 o
 -14   7   7      143.17      119.55     14.60 o
 -13   7   7       11.16        8.58      5.32 o
 -12   7   7      263.91      242.11     11.29 o
 -11   7   7      439.19      433.60     12.95 o
 -10   7   7      409.73      401.27     17.94 o
  -9   7   7     1323.07     1325.88     39.55 o
  -8   7   7      233.62      197.15     12.62 o
  -7   7   7      100.07       66.36      9.23 o
  -6   7   7        0.58        2.22      4.14 o
  -5   7   7        0.93        2.94      1.73 o
  -4   7   7        1.08       -2.06      1.38 o
  -3   7   7        8.73        6.20      4.33 o
  -2   7   7     2064.00     2137.52     42.92 o
  -1   7   7      164.09      156.30     10.47 o
   0   7   7      471.60      456.79     21.47 o
   1   7   7     2223.41     2232.27     49.10 o
   2   7   7      333.84      372.77     16.20 o
   3   7   7     1050.41     1065.33     30.81 o
   4   7   7     1040.19      998.94     28.37 o
   5   7   7       42.66       59.13      7.93 o
   6   7   7       79.59       85.31      7.71 o
   7   7   7      349.09      318.61     19.69 o
   8   7   7        0.99       10.54      4.83 o
   9   7   7      264.07      259.75     15.82 o
  10   7   7       54.92       48.29      7.18 o
  11   7   7      224.05      205.92     18.12 o
  12   7   7      207.29      199.47     12.43 o
  13   7   7      239.19      262.47     23.86 o
  14   7   7        0.61       19.35      4.55 o
 -16   8   7       25.72       22.55      7.22 o
 -15   8   7       31.86       27.97      7.05 o
 -14   8   7       98.05       75.59     12.90 o
 -13   8   7        0.47        4.01      2.02 o
 -12   8   7      435.00      425.90     22.36 o
 -11   8   7       87.60       82.31      8.51 o
 -10   8   7     2176.92     2170.08     62.46 o
  -9   8   7      466.24      463.35     12.85 o
  -8   8   7     1001.90     1046.64     14.62 o
  -7   8   7       44.09       39.04      5.09 o
  -6   8   7      275.34      283.22     16.66 o
  -5   8   7      200.81      193.06      9.29 o
  -4   8   7     1586.43     1647.41     46.97 o
  -3   8   7       17.15       12.23      2.43 o
  -2   8   7       39.77       41.51      5.63 o
  -1   8   7       95.67       90.75      8.20 o
   0   8   7       31.71       31.80      5.29 o
   1   8   7      831.35      783.79     19.79 o
   2   8   7      960.57      957.69     42.64 o
   3   8   7      604.12      622.66     20.89 o
   4   8   7      840.62      924.48     29.19 o
   5   8   7      500.86      482.98     19.58 o
   6   8   7     1113.13     1111.41     37.05 o
   7   8   7        0.33       10.09      8.37 o
   8   8   7      391.69      378.60     20.65 o
   9   8   7       40.50       49.78      7.23 o
  10   8   7       67.32       69.32      9.06 o
  11   8   7      221.34      220.14     11.60 o
  12   8   7       57.77       57.49      8.49 o
  13   8   7      243.25      227.80     17.04 o
 -16   9   7      168.44      113.86     22.35 o
 -15   9   7      450.61      408.34     19.62 o
 -14   9   7      286.00      237.17     22.51 o
 -13   9   7       61.50       44.68     10.12 o
 -12   9   7      154.47      117.05     10.64 o
 -11   9   7      315.41      307.23     19.84 o
 -10   9   7      807.47      749.99     12.52 o
  -9   9   7      356.69      366.20     13.03 o
  -8   9   7        0.66        5.33      1.80 o
  -7   9   7      164.48      148.88     10.03 o
  -6   9   7      148.35      143.12     10.69 o
  -5   9   7      339.17      321.30     12.64 o
  -4   9   7      881.80      912.42     25.76 o
  -3   9   7     1253.74     1264.75     59.09 o
  -2   9   7      169.24      169.64     13.29 o
  -1   9   7      102.35       88.08      8.46 o
   0   9   7      427.88      498.10     16.29 o
   1   9   7      594.62      563.36     39.46 o
   2   9   7        8.46       10.98      6.12 o
   3   9   7       31.18       40.72      5.89 o
   4   9   7        0.07        9.64      5.28 o
   5   9   7      117.39      124.49     10.96 o
   6   9   7       12.69       16.98      5.65 o
   7   9   7      157.42      182.94     16.69 o
   8   9   7      442.23      456.34     25.39 o
   9   9   7      203.48      211.31     16.49 o
  10   9   7       22.37       29.06      6.66 o
  11   9   7        7.16        8.32      6.98 o
  12   9   7       93.12      102.49     12.05 o
  13   9   7      104.44       91.02     10.28 o
 -15  10   7      171.24      116.39     22.65 o
 -14  10   7      110.78       88.36     16.39 o
 -13  10   7       27.96       24.70      6.14 o
 -12  10   7      101.04       83.25      8.26 o
 -11  10   7      407.55      423.88     28.91 o
 -10  10   7      198.54      169.61     14.56 o
  -9  10   7       12.52        7.74      2.93 o
  -8  10   7      591.16      562.61     12.88 o
  -7  10   7      796.03      726.79     15.59 o
  -6  10   7      629.05      620.15      9.67 o
  -5  10   7       91.24       92.37      8.23 o
  -4  10   7      484.24      488.88     13.71 o
  -3  10   7      595.78      567.25     13.24 o
  -2  10   7       11.68       12.97      3.18 o
  -1  10   7      151.79      146.06     15.09 o
   0  10   7       50.95       49.92      6.84 o
   1  10   7      166.20      162.51     11.68 o
   2  10   7       40.86       40.01      6.23 o
   3  10   7       98.91      101.47      7.16 o
   4  10   7      658.54      684.40     28.39 o
   5  10   7       39.82       33.31      6.66 o
   6  10   7     1704.63     1778.59     69.18 o
   7  10   7      248.89      269.89     20.28 o
   8  10   7      364.96      397.42     25.97 o
   9  10   7      110.91      105.64      9.40 o
  10  10   7       62.49       69.05      8.33 o
  11  10   7        7.99       16.59      4.14 o
  12  10   7       69.37       51.22      6.50 o
 -14  11   7        7.86        5.62      3.46 o
 -13  11   7      183.77      139.46     18.04 o
 -12  11   7       54.37       40.49      5.94 o
 -11  11   7        0.29        2.59      1.94 o
 -10  11   7       96.68       86.34      7.85 o
  -9  11   7        2.87        5.09      3.03 o
  -8  11   7      179.25      187.07     11.25 o
  -7  11   7       22.32       25.32      5.53 o
  -6  11   7       17.01       14.85      4.34 o
  -5  11   7     1411.20     1383.87     51.97 o
  -4  11   7      454.75      446.10     12.36 o
  -3  11   7     2350.43     2595.85     92.12 o
  -2  11   7        9.85       12.01      5.55 o
  -1  11   7       96.50      112.69     12.32 o
   0  11   7      278.46      249.58     24.60 o
   1  11   7      261.09      283.57     17.73 o
   2  11   7     2877.64     3037.54    107.64 o
   3  11   7      150.30      139.04     11.62 o
   4  11   7     1503.47     1566.77     67.64 o
   5  11   7       88.36       82.39      8.38 o
   6  11   7     1030.38     1111.95     62.01 o
   7  11   7      317.18      372.26     19.93 o
   8  11   7      746.14      793.88     42.85 o
   9  11   7       97.38       93.30     12.59 o
  10  11   7       81.42       88.66     10.63 o
  11  11   7       68.58       83.82     10.67 o
  12  11   7       15.69       28.65      9.79 o
 -14  12   7        2.99        7.08      4.86 o
 -13  12   7      201.84      173.19     18.97 o
 -12  12   7      250.98      190.02     23.23 o
 -11  12   7       19.97       19.34      3.89 o
 -10  12   7     1376.53     1349.80     28.54 o
  -9  12   7      272.48      258.20     22.35 o
  -8  12   7      218.02      221.60     17.80 o
  -7  12   7      171.05      158.23     14.12 o
  -6  12   7        2.76       11.40      4.23 o
  -5  12   7       99.40       94.54     10.40 o
  -4  12   7      947.36      895.69     53.92 o
  -3  12   7       50.84       60.13      6.90 o
  -2  12   7      314.98      336.32     23.72 o
  -1  12   7      193.58      210.88     18.50 o
   0  12   7       64.30       63.74      6.73 o
   1  12   7      332.46      345.42     32.64 o
   2  12   7        5.52        7.82      3.91 o
   3  12   7      904.64      955.85     20.47 o
   4  12   7       23.96       23.23      8.08 o
   5  12   7      129.38      132.04     10.56 o
   6  12   7       48.86       64.72      5.59 o
   7  12   7      127.42      140.65      9.39 o
   8  12   7      254.17      257.62     21.77 o
   9  12   7       61.09       66.51      7.22 o
  10  12   7      464.48      453.92     61.49 o
  11  12   7       26.79       22.78      7.19 o
 -13  13   7       91.61       66.79      9.74 o
 -12  13   7      119.08      103.14     11.11 o
 -11  13   7      359.36      298.92     19.23 o
 -10  13   7        1.75        3.66      2.72 o
  -9  13   7       35.42       35.25      6.95 o
  -8  13   7       81.48       76.53      8.57 o
  -7  13   7       17.06       19.06      4.87 o
  -6  13   7     1215.44     1312.41     50.36 o
  -5  13   7       50.94       46.51      7.47 o
  -4  13   7      117.82      103.92     11.76 o
  -3  13   7       11.00        8.00      4.17 o
  -2  13   7        8.56        7.56      3.79 o
  -1  13   7      778.08      834.36     47.04 o
   0  13   7       28.16       35.42      7.75 o
   1  13   7     1170.42     1235.21     42.58 o
   2  13   7      182.59      177.67     15.24 o
   3  13   7       56.63       61.81     12.60 o
   4  13   7      159.01      152.35     15.59 o
   5  13   7       82.38      115.33     11.36 o
   6  13   7      311.56      323.74     34.60 o
   7  13   7      113.35      156.75     14.06 o
   8  13   7      132.11      152.37     23.46 o
   9  13   7        0.89       20.16      5.60 o
  10  13   7      214.94      216.70     15.44 o
 -12  14   7      746.77      667.02     30.00 o
 -11  14   7        8.28        3.67      4.79 o
 -10  14   7      466.72      457.82     24.65 o
  -9  14   7      487.33      488.61     13.44 o
  -8  14   7      792.84      774.37     30.03 o
  -7  14   7      313.84      281.32     24.49 o
  -6  14   7      254.28      221.83     24.82 o
  -5  14   7        0.10        5.64      4.14 o
  -4  14   7       73.19       69.54      9.41 o
  -3  14   7      255.48      268.77     21.36 o
  -2  14   7      790.17      735.05     20.85 o
  -1  14   7       40.42       39.51      7.38 o
   0  14   7      618.61      609.45     19.30 o
   1  14   7      405.81      439.59     20.69 o
   2  14   7      325.59      347.70     20.14 o
   3  14   7     1213.96     1202.03     67.89 o
   4  14   7      381.77      384.45     30.93 o
   5  14   7      570.78      601.86     30.86 o
   6  14   7      822.87      866.76     29.33 o
   7  14   7        0.48       19.47     16.51 o
   8  14   7      792.72      867.59     45.44 o
   9  14   7       67.18       66.22     11.16 o
 -10  15   7       42.60       40.54      7.81 o
  -9  15   7      285.79      285.44     46.17 o
  -8  15   7        2.67       11.25      3.96 o
  -7  15   7       95.71       87.02     11.04 o
  -6  15   7        0.60        3.71      2.57 o
  -5  15   7      550.45      501.66     33.49 o
  -4  15   7       55.50       46.53     11.67 o
  -3  15   7      146.31      134.87     15.98 o
  -2  15   7       20.75       21.96      6.38 o
  -1  15   7      122.34      123.65     11.23 o
   0  15   7      150.89      150.48     13.59 o
   1  15   7       10.89       18.63      5.95 o
   2  15   7      222.58      232.77     26.86 o
   3  15   7      287.89      250.82     35.79 o
   4  15   7       44.20       40.90      7.22 o
   5  15   7       78.79       89.22     12.70 o
   6  15   7        9.15        6.66      4.23 o
   7  15   7       75.53       64.55      8.76 o
  -9  16   7       33.77       37.58      9.15 o
  -8  16   7      115.08       91.92     12.78 o
  -7  16   7       12.47       11.38      4.86 o
  -6  16   7      137.18      112.18     14.08 o
  -5  16   7      111.73       86.87     11.40 o
  -4  16   7       58.13       53.43      7.74 o
  -3  16   7      839.35      827.58     37.49 o
  -2  16   7       10.87       20.65      8.26 o
  -1  16   7       18.80       21.18      5.25 o
   0  16   7       28.14       29.70      5.77 o
   1  16   7      222.59      196.59     19.99 o
   2  16   7       96.26       97.54     10.99 o
   3  16   7      135.27      148.81     15.55 o
   4  16   7      703.67      772.51     34.47 o
   5  16   7       34.05       29.10      7.56 o
   6  16   7     1125.42     1156.15     42.86 o
  -6  17   7        3.99       17.36      4.90 o
  -5  17   7      414.14      340.21     31.27 o
  -4  17   7       19.33       19.11      5.71 o
  -3  17   7      227.44      204.94     20.53 o
  -2  17   7      111.30       95.42     10.85 o
  -1  17   7       56.45       55.69      7.22 o
   0  17   7        8.78        7.93      4.39 o
   1  17   7       42.86       51.18     17.06 o
   2  17   7        8.17       16.79      5.40 o
   3  17   7      154.50      154.55     19.14 o
 -11   0   8       13.14       18.59      7.75 o
 -10   0   8      350.98      425.96     30.96 o
  -9   0   8      102.02      127.37     13.50 o
  -8   0   8      195.11      213.70     22.55 o
  -7   0   8       37.96       39.64     10.28 o
  -6   0   8      101.38       92.12     14.96 o
  -5   0   8      936.95      988.33     52.14 o
  -4   0   8      365.07      342.92     49.22 o
  -3   0   8     1836.49     2035.29     87.76 o
  -2   0   8      933.84     1012.01     51.54 o
  -1   0   8       79.37      134.25     13.80 o
   0   0   8     1692.51     1760.21     74.36 o
   1   0   8       69.28       61.05      8.45 o
   2   0   8      246.36      224.07     17.19 o
   3   0   8        0.77        1.01      5.25 o
   4   0   8     2081.70     2015.29     59.37 o
   5   0   8      373.37      347.98     31.82 o
   6   0   8      261.73      245.83     24.28 o
   7   0   8     1070.54     1035.50     61.24 o
   8   0   8      595.44      603.81     38.50 o
   9   0   8     1214.56     1195.08     44.55 o
  10   0   8      101.13      100.91     24.81 o
  11   0   8     1862.44     1869.14     59.31 o
  12   0   8      820.41      904.12     45.24 o
  13   0   8       14.33       11.92      6.53 o
 -11   1   8       82.63       70.40     15.23 o
 -10   1   8      188.45      186.09     20.77 o
  -9   1   8       42.02       62.28      8.26 o
  -8   1   8      282.00      260.23     21.46 o
  -7   1   8      117.56      131.04     15.65 o
  -6   1   8      441.34      469.99     36.28 o
  -5   1   8       71.98       66.08      8.75 o
  -4   1   8      235.77      246.53     22.50 o
  -3   1   8      633.77      671.17     44.32 o
  -2   1   8      415.66      426.16     33.48 o
  -1   1   8      224.58      222.56     20.05 o
   0   1   8       16.21       17.14      7.49 o
   1   1   8     2134.22     2060.56     41.44 o
   2   1   8       81.96       84.00     12.37 o
   3   1   8       87.98       74.18      5.61 o
   4   1   8      219.11      223.87     12.41 o
   5   1   8      224.90      218.85     14.82 o
   6   1   8        7.82       19.07      7.88 o
   7   1   8       11.99       12.79      8.31 o
   8   1   8       83.22       81.17      7.28 o
   9   1   8      206.79      190.54     13.81 o
  10   1   8        8.38       14.34      5.45 o
  11   1   8       48.86       49.18      5.72 o
  12   1   8      130.01      144.84     19.48 o
  13   1   8       56.71       65.09      7.81 o
 -12   2   8       89.33       80.04     31.63 o
 -11   2   8      241.88      230.79     20.45 o
 -10   2   8      257.51      263.31     29.33 o
  -9   2   8      148.57      152.72     14.96 o
  -8   2   8      385.21      401.03     26.22 o
  -7   2   8      446.20      556.21     29.89 o
  -6   2   8      648.66      715.39     26.73 o
  -5   2   8      717.51      776.35     50.87 o
  -4   2   8     1766.07     1887.37     57.78 o
  -3   2   8      910.54      956.19     44.11 o
  -2   2   8      274.74      310.13     36.43 o
  -1   2   8      255.47      274.56     40.53 o
   0   2   8       64.91       49.86      6.65 o
   1   2   8       29.33       25.74      2.54 o
   2   2   8      103.04      112.14     13.00 o
   3   2   8      178.74      180.14      8.92 o
   4   2   8       58.98       69.09      9.20 o
   5   2   8        4.53       12.06      2.70 o
   6   2   8       30.68       21.95      4.76 o
   7   2   8     1310.19     1304.99     49.69 o
   8   2   8       72.05       92.81     12.24 o
   9   2   8     3477.93     3463.83     68.89 o
  10   2   8      102.99       95.10     11.06 o
  11   2   8      385.96      402.36     22.53 o
  12   2   8        0.02        6.57      3.41 o
  13   2   8      244.91      230.25     15.87 o
 -12   3   8      444.15      461.94     11.61 o
 -11   3   8      858.46      949.56     28.93 o
 -10   3   8      768.59      814.18     17.96 o
  -9   3   8      931.26      965.09     31.96 o
  -8   3   8      741.49      828.12     25.57 o
  -7   3   8       62.12      107.60      9.62 o
  -6   3   8      637.14      709.87     21.44 o
  -5   3   8      284.02      308.47     28.84 o
  -4   3   8      714.20      737.26     54.80 o
  -3   3   8     1466.52     1615.75     49.86 o
  -2   3   8      863.82      936.47     70.38 o
  -1   3   8      737.41      570.47     79.56 o
   0   3   8      602.55      564.73     13.02 o
   1   3   8     1181.02     1192.25     28.68 o
   2   3   8      447.58      426.75     16.68 o
   3   3   8       19.36       20.76      2.71 o
   4   3   8      761.19      776.23     26.08 o
   5   3   8      319.09      324.89     18.94 o
   6   3   8      577.39      560.82     24.39 o
   7   3   8       40.69       18.17      4.76 o
   8   3   8       81.04       71.94      6.72 o
   9   3   8      375.01      366.55     21.83 o
  10   3   8      669.35      656.91     30.02 o
  11   3   8       15.94       18.22      6.95 o
  12   3   8      242.30      235.79     14.35 o
  13   3   8       19.25        1.69      5.49 o
 -12   4   8      109.21       87.19     44.96 o
 -11   4   8      197.03      183.53     28.47 o
 -10   4   8      118.55       86.10     14.27 o
  -9   4   8      211.67      214.83     29.23 o
  -8   4   8       25.92       42.77     10.61 o
  -7   4   8      232.12      232.64     21.51 o
  -6   4   8        0.01        3.83      3.90 o
  -5   4   8        4.65       10.02      5.22 o
  -4   4   8        1.27        1.22      5.81 o
  -3   4   8       43.96       29.03      8.86 o
  -2   4   8      662.92      609.72     49.52 o
  -1   4   8      189.71      140.75     21.18 o
   0   4   8      206.68      192.15     11.99 o
   1   4   8      987.74      984.69     28.39 o
   2   4   8      142.76      119.10     10.36 o
   3   4   8      998.38     1048.20     29.86 o
   4   4   8       59.50       61.69      6.16 o
   5   4   8        2.45        8.25      4.91 o
   6   4   8      485.09      479.68     25.82 o
   7   4   8       17.90       27.85      8.62 o
   8   4   8       10.18       12.23      4.26 o
   9   4   8       39.03       25.82     10.26 o
  10   4   8      312.91      304.52     20.52 o
  11   4   8      180.32      167.90     12.90 o
  12   4   8       35.29       22.78     11.47 o
  13   4   8      517.32      582.81     33.07 o
 -12   5   8      186.01      135.31     70.67 o
 -11   5   8      479.34      510.59     24.74 o
  -9   5   8     1844.95     2145.00    108.31 o
  -8   5   8       18.22       11.84      6.48 o
  -7   5   8      490.75      523.00     58.50 o
  -6   5   8      135.48      150.84     20.52 o
  -5   5   8      867.86      970.10     35.67 o
  -4   5   8       99.53      108.92     13.70 o
  -3   5   8     1140.44     1176.01     63.83 o
  -2   5   8      391.14      310.82     44.56 o
  -1   5   8       90.16      107.78     16.29 o
   0   5   8       42.43       45.53      7.93 o
   1   5   8        2.36        7.60      2.43 o
   2   5   8      381.01      371.13     18.76 o
   3   5   8     1678.92     1753.99     47.92 o
   4   5   8       87.74       90.44      7.37 o
   5   5   8      321.62      340.42     19.21 o
   6   5   8       96.78       73.37      7.01 o
   7   5   8      128.73      123.02      9.20 o
   8   5   8       29.69       24.84      4.25 o
   9   5   8        1.50        4.04      2.88 o
  10   5   8       16.44        9.07      5.18 o
  11   5   8        2.76       16.13      4.63 o
  12   5   8        0.10       11.03      4.52 o
 -12   6   8      338.89      335.91     12.14 o
 -11   6   8      708.83      744.14     16.83 o
 -10   6   8        2.16       12.74      5.95 o
  -9   6   8      941.64     1089.76     78.15 o
  -8   6   8        0.39        9.51      4.79 o
  -7   6   8      210.85      235.74     36.25 o
  -6   6   8      235.23      233.75     37.71 o
  -5   6   8      463.22      429.52     41.54 o
  -4   6   8      425.93      488.77     37.97 o
  -3   6   8     1851.21     1774.93    100.60 o
  -2   6   8      161.48      137.22     19.38 o
  -1   6   8      706.88      695.80     46.02 o
   0   6   8       31.13       26.09      6.34 o
   1   6   8        3.22       10.75      4.66 o
   2   6   8       90.45       90.59      8.78 o
   3   6   8       23.63       23.77      4.19 o
   4   6   8      130.96      143.06      9.52 o
   5   6   8      520.01      511.24     32.59 o
   6   6   8        0.25        6.75      4.48 o
   7   6   8      526.86      539.57     23.30 o
   8   6   8      134.24      125.94     10.21 o
   9   6   8     2371.85     2559.21     51.12 o
  10   6   8       59.45       67.29      6.73 o
  11   6   8      637.46      695.47     30.47 o
  12   6   8       74.97       69.79      8.17 o
 -12   7   8      147.96      111.80     16.86 o
 -11   7   8        2.97        8.35      4.06 o
 -10   7   8      141.93      128.66     22.91 o
  -9   7   8       61.93       59.49     14.07 o
  -8   7   8      242.05      265.11     28.13 o
  -7   7   8      169.44      190.55     26.90 o
  -6   7   8       58.95       63.52     12.04 o
  -5   7   8      128.27      137.44     16.86 o
  -4   7   8        0.55        2.75      7.57 o
  -3   7   8      217.71      209.31     18.29 o
  -2   7   8      116.90      115.93     27.72 o
  -1   7   8      360.19      346.48     12.10 o
   0   7   8      164.53      168.94      8.64 o
   1   7   8      644.58      673.45     13.36 o
   2   7   8        4.11        5.66      2.25 o
   3   7   8      448.85      443.21     20.46 o
   4   7   8       23.82       25.46      5.35 o
   5   7   8      134.84      136.84     10.26 o
   6   7   8      251.81      223.40     16.45 o
   7   7   8      162.05      164.68     10.68 o
   8   7   8     1209.82     1268.16     39.84 o
   9   7   8        2.74        5.98      5.23 o
  10   7   8      419.61      395.14     21.50 o
  11   7   8       26.59       24.71      5.19 o
  12   7   8       29.20       27.73      5.66 o
 -12   8   8        0.64        1.93      2.16 o
 -11   8   8      579.42      672.31     40.74 o
 -10   8   8       12.54       14.33      6.95 o
  -9   8   8       12.41        1.23      4.39 o
  -8   8   8       60.96       69.34     15.23 o
  -7   8   8       23.33       29.83      9.78 o
  -6   8   8      148.85      120.54     21.90 o
  -5   8   8      259.99      234.89     33.14 o
  -4   8   8       27.15       21.12      5.45 o
  -3   8   8       86.77       85.71     13.75 o
  -2   8   8       15.50       15.86      3.98 o
  -1   8   8      474.44      485.73     23.38 o
   0   8   8       69.82       72.64      7.15 o
   1   8   8      341.10      343.94     14.07 o
   2   8   8       71.21       72.14      5.91 o
   3   8   8      227.27      246.15     16.60 o
   4   8   8      218.17      208.90     14.98 o
   5   8   8        6.58       10.49      3.74 o
   6   8   8      225.47      246.04     16.97 o
   7   8   8      100.15      100.24     10.05 o
   8   8   8       50.57       55.35      5.82 o
   9   8   8      272.75      239.33     19.22 o
  10   8   8      159.47      156.36     14.92 o
  11   8   8      424.00      427.99     24.80 o
 -12   9   8        8.74       13.83      6.38 o
 -11   9   8      425.12      425.50     14.17 o
 -10   9   8      200.33      147.55     21.95 o
  -9   9   8      238.73      206.71     26.11 o
  -8   9   8     1285.34     1356.50     68.24 o
  -7   9   8       24.86       13.92      4.00 o
  -6   9   8     1624.41     1550.62     79.16 o
  -5   9   8      339.42      332.14     18.99 o
  -4   9   8     2438.26     2515.13     84.18 o
  -3   9   8        9.39        6.87      4.89 o
  -2   9   8      395.22      372.16     15.95 o
  -1   9   8      351.57      373.82     16.04 o
   0   9   8      227.36      223.66     12.28 o
   1   9   8       80.92       72.28      8.58 o
   2   9   8       34.50       22.91     12.63 o
   3   9   8       22.54       21.84      4.69 o
   4   9   8      544.53      548.76     27.23 o
   5   9   8      153.07      170.40     14.52 o
   6   9   8      377.21      422.87     21.55 o
   7   9   8      276.23      276.48     20.78 o
   8   9   8      557.62      666.18     54.03 o
   9   9   8        4.01       13.17      4.25 o
  10   9   8      332.90      293.47     21.87 o
 -12  10   8       76.97       61.95     14.53 o
 -11  10   8      270.17      200.63     37.84 o
 -10  10   8     1603.55     1684.26     27.37 o
  -9  10   8      685.44      761.77    374.58 o
  -8  10   8     1198.73     1204.46     37.11 o
  -7  10   8      268.49      264.64     15.09 o
  -6  10   8        4.53        8.26      3.19 o
  -5  10   8       50.43       54.00      8.00 o
  -4  10   8      398.11      406.96     21.13 o
  -3  10   8        9.15        8.71      3.31 o
  -2  10   8      232.89      229.79     16.17 o
  -1  10   8      284.42      225.40     17.75 o
   0  10   8       18.90       19.43      4.85 o
   1  10   8     2058.89     2161.80     59.25 o
   2  10   8      734.73      791.34     19.03 o
   3  10   8     3302.86     3559.48    105.25 o
   4  10   8      367.68      365.74     26.21 o
   5  10   8      683.66      709.21     20.21 o
   6  10   8       77.62       75.13      8.64 o
   7  10   8      233.44      236.27     20.46 o
   8  10   8        4.14       13.76      6.53 o
   9  10   8       71.27       52.53      7.33 o
  10  10   8      423.56      459.99     36.76 o
 -12  11   8       25.12       27.63     10.61 o
 -11  11   8       77.01       70.37     17.16 o
 -10  11   8       54.65       39.04      8.35 o
  -9  11   8      112.55       75.26     15.80 o
  -8  11   8       72.17       72.32      9.78 o
  -7  11   8       13.68       10.68      6.77 o
  -6  11   8      745.75      727.98     13.35 o
  -5  11   8       38.82       35.45      7.50 o
  -4  11   8      296.49      287.86     24.23 o
  -3  11   8       57.68       56.68      7.19 o
  -2  11   8      148.72      131.19     11.65 o
  -1  11   8      381.27      393.24     19.68 o
   0  11   8       37.18       31.65      6.15 o
   1  11   8       53.75       64.50      7.91 o
   2  11   8       11.51       15.87      4.81 o
   3  11   8       22.27       26.19      5.89 o
   4  11   8        6.65        4.85      4.42 o
   5  11   8       61.32       51.19      6.73 o
   6  11   8      234.29      212.81     17.68 o
   7  11   8      141.19      155.16     11.47 o
   8  11   8        4.72       13.87      5.25 o
   9  11   8      178.07      203.34     15.83 o
 -11  12   8      193.10      162.05     25.64 o
 -10  12   8      969.60     1002.23     69.70 o
  -9  12   8       55.86       59.50      7.60 o
  -8  12   8      451.00      416.50     36.30 o
  -7  12   8      128.95      100.77     22.18 o
  -6  12   8        6.46        6.92      4.60 o
  -5  12   8       12.81       11.87      6.57 o
  -4  12   8      322.82      296.61     25.82 o
  -3  12   8       23.29       22.22      5.00 o
  -2  12   8      212.09      195.89     13.35 o
  -1  12   8      904.59      895.54     36.51 o
   0  12   8       17.83       22.27      4.93 o
   1  12   8     1388.51     1419.90     28.00 o
   2  12   8       97.95       89.68      8.27 o
   3  12   8      317.88      292.10     23.14 o
   4  12   8      429.38      478.03     24.75 o
   5  12   8      125.23      134.45     11.91 o
   6  12   8      310.41      327.86     27.83 o
   7  12   8       88.94       99.11      9.88 o
   8  12   8       29.62       21.37      9.18 o
 -10  13   8      270.03      237.61     26.47 o
  -9  13   8      166.62      121.07     15.98 o
  -8  13   8      221.44      167.91     18.62 o
  -7  13   8       23.92       16.76      4.04 o
  -6  13   8      170.19      154.06     16.80 o
  -5  13   8      167.10      160.51     13.19 o
  -4  13   8      430.06      380.67     15.44 o
  -3  13   8      873.56      833.62     17.67 o
  -2  13   8      133.54      113.04     10.23 o
  -1  13   8       14.86        9.06      2.86 o
   0  13   8      137.54      129.46     12.74 o
   1  13   8      574.97      582.31     15.36 o
   2  13   8      429.38      428.43     22.26 o
   3  13   8       48.14       45.88      6.52 o
   4  13   8       13.00       12.96      4.45 o
   5  13   8       50.86       46.81      6.95 o
   6  13   8       41.62       52.23      7.43 o
   7  13   8       11.06       21.66      6.94 o
  -9  14   8      253.60      192.34     19.40 o
  -8  14   8      165.84      128.18     15.56 o
  -7  14   8      117.38      103.57     10.81 o
  -6  14   8        5.67       18.86      5.08 o
  -5  14   8      254.07      204.28     37.54 o
  -4  14   8       10.58       11.07      4.66 o
  -3  14   8       78.67       57.55      9.27 o
  -2  14   8      173.13      149.22     15.03 o
  -1  14   8      166.88      170.79     16.83 o
   0  14   8       30.08       30.88      6.11 o
   1  14   8      191.94      183.99     20.58 o
   2  14   8        3.31        1.82      2.98 o
   3  14   8      209.47      171.97     12.67 o
   4  14   8       20.07       20.79      4.59 o
   5  14   8        1.64        2.70      4.69 o
  -6  15   8      328.07      280.27     27.57 o
  -5  15   8       83.65       55.14     14.13 o
  -4  15   8      385.89      333.08     14.23 o
  -3  15   8      349.92      328.97     14.17 o
  -2  15   8      315.28      244.28     18.52 o
  -1  15   8        0.59        1.45      2.44 o
   0  15   8      207.73      160.53     16.54 o
   1  15   8      395.14      380.59     30.86 o
   2  15   8       12.74       -0.80      3.23 o
   3  15   8      619.21      582.92     31.24 o
 -12   1   9      418.15      448.17     36.91 o
 -11   1   9        0.53       12.30      5.99 o
 -10   1   9       31.91       47.95      7.11 o
  -9   1   9       18.85       17.32      4.65 o
  -8   1   9      100.48       83.55     10.25 o
  -7   1   9        0.62        4.32     14.47 o
  -6   1   9       40.81       48.32      6.85 o
  -5   1   9      845.07      884.91     26.11 o
  -4   1   9      540.69      533.41     36.18 o
  -3   1   9     2893.26     3199.76    117.01 o
  -2   1   9      195.88      233.26     20.55 o
  -1   1   9     2268.23     2438.88     90.05 o
   0   1   9       15.22       11.01      6.02 o
   1   1   9       90.08      111.09     11.16 o
   2   1   9        9.67       15.36      6.63 o
   3   1   9       47.46       61.73     12.89 o
   4   1   9       66.60       66.29     10.24 o
   5   1   9      126.03      104.87      7.17 o
   6   1   9       38.30       28.42      4.50 o
   7   1   9      310.68      320.07     20.49 o
   8   1   9       44.50       42.15      5.16 o
   9   1   9      740.37      779.65     17.31 o
  10   1   9       23.43       28.03      5.61 o
 -12   2   9        8.55        2.33      4.29 o
 -11   2   9       95.84       63.98     14.03 o
 -10   2   9      385.72      404.74     34.68 o
  -9   2   9      277.84      245.51     23.24 o
  -8   2   9      479.81      498.06     36.09 o
  -7   2   9      317.43      411.18     28.94 o
  -6   2   9       32.45       26.58      7.32 o
  -5   2   9      259.72      322.16     36.77 o
  -4   2   9        6.91        6.75      9.03 o
  -3   2   9       91.15       80.21     13.82 o
  -2   2   9       42.54       64.63     20.25 o
  -1   2   9        6.01       11.74      6.25 o
   0   2   9      308.61      304.10     58.73 o
   1   2   9       40.20       57.66     11.52 o
   2   2   9     1046.79     1097.43     60.01 o
   3   2   9      248.33      202.21     16.43 o
   4   2   9     1352.04     1391.90     40.09 o
   5   2   9        1.50        8.01      2.41 o
   6   2   9      322.32      325.89     17.32 o
   7   2   9      385.86      317.18     22.05 o
   8   2   9      222.79      207.31     21.63 o
   9   2   9      409.75      384.18     21.79 o
  10   2   9       77.24       77.47     11.23 o
 -12   3   9       16.75       11.14      6.09 o
 -11   3   9       38.69       46.76     12.07 o
 -10   3   9       15.66       19.79      8.41 o
  -9   3   9       98.03      108.78     15.60 o
  -8   3   9      154.08      163.01     15.56 o
  -7   3   9       62.35       54.99      7.83 o
  -6   3   9      442.24      467.44     31.81 o
  -5   3   9       76.68       74.09     10.91 o
  -4   3   9       78.25       75.56     14.07 o
  -3   3   9      156.51      200.70     18.79 o
  -2   3   9       23.79       21.79     10.03 o
  -1   3   9      132.47      115.24     13.21 o
   0   3   9      198.71      186.50     16.12 o
   1   3   9      470.08      500.90     68.50 o
   2   3   9      218.20      243.31     51.40 o
   3   3   9      199.80      210.21     20.96 o
   4   3   9       11.14       14.86      5.85 o
   5   3   9       24.64       21.13      4.56 o
   6   3   9       74.71       64.29      8.49 o
   7   3   9       48.54       51.54      7.16 o
   8   3   9      194.20      202.87     14.31 o
   9   3   9       22.82       27.41      4.81 o
  10   3   9       10.96       19.25      4.28 o
 -11   4   9      404.42      402.08     32.32 o
 -10   4   9      677.57      716.54     37.64 o
  -9   4   9      164.86      155.57     21.38 o
  -8   4   9      860.72     1000.37     67.87 o
  -7   4   9       44.48       63.18     13.50 o
  -6   4   9       62.72       47.77      9.44 o
  -5   4   9      299.31      323.13     29.55 o
  -4   4   9        0.43        9.77      4.48 o
  -3   4   9      184.44      202.86     23.89 o
  -2   4   9       22.74       25.23      7.43 o
  -1   4   9        0.42       -9.02      6.35 o
   0   4   9        0.22        3.40      4.23 o
   1   4   9       59.50       47.84      9.57 o
   2   4   9      147.34      156.19     19.92 o
   3   4   9        0.05        1.19      2.53 o
   4   4   9     1576.21     1486.69     45.38 o
   5   4   9       12.00        8.95      2.62 o
   6   4   9       67.73       75.90      6.12 o
   7   4   9       26.27       19.41      6.76 o
   8   4   9       58.35       61.29      9.07 o
   9   4   9        2.68        8.18      4.93 o
  10   4   9        4.05        7.64      4.69 o
 -11   5   9      387.78      394.30     32.86 o
 -10   5   9      104.44       66.34     13.10 o
  -9   5   9      469.42      490.84     48.12 o
  -8   5   9      241.30      240.93     30.30 o
  -7   5   9      164.69      163.61     18.42 o
  -6   5   9      225.86      266.17     27.47 o
  -5   5   9      536.85      632.79     38.67 o
  -4   5   9      501.87      476.79     36.91 o
  -3   5   9      247.07      298.24     24.75 o
  -2   5   9       32.98       40.37     10.13 o
  -1   5   9      140.13      155.59     24.13 o
   0   5   9      333.67      376.10     32.12 o
   1   5   9      549.86      544.86     31.94 o
   2   5   9        0.00        2.69      6.47 o
   3   5   9      831.69      852.29     44.55 o
   4   5   9       20.76       32.43      5.00 o
   5   5   9     1086.75     1088.67     37.04 o
   6   5   9        0.03       11.70      6.31 o
   7   5   9      386.56      373.61     17.98 o
   8   5   9        0.32       10.94      4.66 o
   9   5   9      181.98      167.59     11.05 o
  10   5   9       34.81       32.30      5.50 o
 -11   6   9        0.02        7.81      4.89 o
 -10   6   9      153.94      146.72     22.11 o
  -9   6   9      724.96      829.04     29.26 o
  -8   6   9      220.96      226.07     32.06 o
  -7   6   9       88.02       66.44     11.74 o
  -6   6   9       22.61       54.80      9.71 o
  -5   6   9        1.63        4.22      5.35 o
  -4   6   9      580.04      567.42     48.67 o
  -3   6   9        8.90       22.63      6.83 o
  -2   6   9      937.84      929.20     21.78 o
  -1   6   9      342.10      350.21     30.61 o
   0   6   9      115.56       94.90     15.65 o
   1   6   9      203.37      202.23     18.87 o
   2   6   9     1254.68     1201.25     61.10 o
   3   6   9        5.06        2.02      3.80 o
   4   6   9      424.54      416.39     20.92 o
   5   6   9        0.06        1.74      3.44 o
   6   6   9       11.74        9.64      4.15 o
   7   6   9      210.66      199.85     19.24 o
   8   6   9      252.16      251.95     16.02 o
   9   6   9      412.51      366.53     28.63 o
 -11   7   9       13.53       21.05      6.05 o
 -10   7   9        0.18       21.82      6.65 o
  -9   7   9       26.21       45.09     10.24 o
  -8   7   9       15.45       16.49      9.05 o
  -7   7   9       40.94       37.15     10.77 o
  -6   7   9      251.26      234.18     35.12 o
  -5   7   9      133.29      160.55     21.52 o
  -4   7   9      126.00      123.44     19.29 o
  -3   7   9     1754.80     1826.98     90.99 o
  -2   7   9      247.70      224.40     34.19 o
  -1   7   9     1907.76     2020.93    159.44 o
   0   7   9       12.32       19.92      5.91 o
   1   7   9       67.89       61.55      5.62 o
   2   7   9      283.77      296.57     28.23 o
   3   7   9       25.72       21.34      4.22 o
   4   7   9        6.27        7.39      5.43 o
   5   7   9       53.81       42.71      5.43 o
   6   7   9       46.05       63.39      7.43 o
   7   7   9      121.59      109.97     10.63 o
   8   7   9       33.72       43.15      6.23 o
   9   7   9      753.26      838.57     38.94 o
 -11   8   9       56.51       46.32     12.20 o
 -10   8   9        6.27       15.33      7.28 o
  -9   8   9       27.31       29.80      9.18 o
  -8   8   9        1.66       14.67      5.65 o
  -7   8   9       20.03       21.58      7.02 o
  -6   8   9      349.75      301.72     40.11 o
  -5   8   9      199.60      184.13     16.76 o
  -4   8   9     1698.07     1734.54     41.44 o
  -3   8   9      660.36      665.86     24.11 o
  -2   8   9      989.85      948.56     30.33 o
  -1   8   9      585.61      582.52     61.65 o
   0   8   9      183.12      202.36     24.71 o
   1   8   9      561.58      532.69     21.20 o
   2   8   9        3.07        5.05     10.11 o
   3   8   9      336.69      315.31     20.66 o
   4   8   9       56.07       55.51      6.46 o
   5   8   9      224.98      229.71     22.66 o
   6   8   9       52.29       52.16      7.29 o
   7   8   9       76.50      101.03     16.07 o
   8   8   9      735.01      772.80     36.50 o
 -11   9   9      201.87      169.33     28.50 o
 -10   9   9       34.33       38.71     10.74 o
  -9   9   9      742.64      763.66     50.75 o
  -8   9   9      150.67      152.17     23.41 o
  -7   9   9      602.17      588.94     20.22 o
  -6   9   9      231.47      221.18     33.06 o
  -5   9   9       79.46       72.20     14.10 o
  -4   9   9      125.44      114.66     10.44 o
  -3   9   9      580.59      564.77     50.21 o
  -2   9   9      283.78      243.96     20.29 o
  -1   9   9        4.46       20.29     11.07 o
   0   9   9       10.66       20.11      7.98 o
   1   9   9      257.72      214.74     14.73 o
   2   9   9       51.25       42.78     10.18 o
   3   9   9      535.09      568.48     57.80 o
   4   9   9       13.49        7.49      5.41 o
   5   9   9      183.30      165.27     18.16 o
   6   9   9       14.77       10.45      3.54 o
   7   9   9       28.38       28.36      5.90 o
 -10  10   9      188.06      174.12     33.25 o
  -9  10   9      207.31      218.98     35.12 o
  -8  10   9        0.98       12.00      7.85 o
  -7  10   9        0.70       13.40      6.78 o
  -6  10   9      218.02      193.58     29.33 o
  -5  10   9       77.14       94.81     16.76 o
  -4  10   9       94.56       84.70     20.12 o
  -3  10   9        4.27        1.93      4.02 o
  -2  10   9        7.37       -1.86      8.98 o
  -1  10   9        8.50       21.85     10.61 o
   0  10   9      411.43      384.41     25.85 o
   1  10   9       49.60       37.56      8.27 o
   2  10   9      460.96      440.74     35.04 o
   3  10   9        0.02        3.38      2.91 o
   4  10   9       83.09       93.88     16.55 o
   5  10   9        6.06       11.38      3.81 o
   6  10   9       36.50       37.53      6.38 o
  -9  11   9      492.08      526.49     19.65 o
  -8  11   9      201.29      187.42     27.10 o
  -7  11   9      290.74      253.47     27.73 o
  -6  11   9       30.87       45.99      9.68 o
  -5  11   9      152.21      149.65     24.01 o
  -4  11   9        1.71       14.90      7.02 o
  -3  11   9       46.52       25.04      7.55 o
  -2  11   9       54.50       41.04      9.61 o
  -1  11   9       81.89       67.47     13.07 o
   0  11   9       12.51        7.34     10.13 o
   1  11   9      877.39      845.79     28.25 o
   2  11   9       72.27       55.81      9.74 o
   3  11   9     1470.47     1494.94     43.15 o
   4  11   9        2.75        3.88      3.35 o
   5  11   9       51.12       45.62      6.93 o
  -7  12   9        0.07        5.72      4.52 o
  -6  12   9       26.29       28.57      9.84 o
  -5  12   9       13.25       28.80     11.14 o
  -4  12   9        0.11       12.67      7.32 o
  -3  12   9       71.77       85.70     13.30 o
  -2  12   9       48.32       79.21     12.64 o
  -1  12   9      137.82      125.48     21.57 o
   0  12   9      116.05      136.83     28.85 o
   1  12   9        6.90       14.31      5.63 o
   2  12   9       32.66       30.12     11.39 o
   3  12   9       25.12       23.00      5.12 o
  -5  13   9       14.40       21.08     10.41 o
  -4  13   9      195.12      206.65     28.10 o
  -3  13   9       25.61       38.08     13.53 o
  -2  13   9       33.13       40.11     13.50 o
  -1  13   9       39.04       34.35      6.68 o
   0  13   9        0.15        2.04      4.52 o
   1  13   9      475.76      437.69     33.66 o
 -11   0  10       49.24       28.07      8.58 o
 -10   0  10        0.30       -0.93      5.02 o
  -9   0  10      113.08      107.95     16.73 o
  -8   0  10      354.85      380.14     55.20 o
  -7   0  10      326.58      279.87     35.28 o
  -6   0  10       49.89       63.72     14.03 o
  -5   0  10      559.57      606.14     78.08 o
  -4   0  10      178.78      167.54     21.08 o
  -3   0  10     1005.95     1094.78    116.39 o
  -2   0  10      169.57      164.88     16.83 o
  -1   0  10     1606.21     1871.21    121.88 o
   0   0  10        1.01      -13.04     10.84 o
   1   0  10     1224.97     1283.54     91.35 o
   2   0  10      425.61      499.82     47.32 o
   3   0  10       52.48       56.70     15.03 o
   4   0  10      361.53      353.23     50.28 o
   5   0  10      122.30      108.41     14.83 o
   6   0  10        1.27        1.13      8.48 o
   7   0  10      732.51      758.28     58.73 o
 -11   1  10      109.27       86.56     18.62 o
 -10   1  10      270.30      286.75     21.86 o
  -9   1  10      100.80       99.68     13.75 o
  -8   1  10      167.47      173.66     11.77 o
  -7   1  10        0.79        5.94      3.83 o
  -6   1  10       10.15       18.58      6.28 o
  -5   1  10        4.89       15.75      5.41 o
  -4   1  10       38.31       57.95     10.86 o
  -3   1  10      257.74      289.70     30.11 o
  -2   1  10       54.25       46.77     12.14 o
  -1   1  10       42.28       34.60     11.96 o
   0   1  10       11.31       18.63      6.96 o
   1   1  10        1.84        1.73      6.17 o
   2   1  10      146.91      171.84     17.60 o
   3   1  10       18.39       27.37      9.18 o
   4   1  10      288.80      288.20     30.91 o
   5   1  10        7.76       27.64      6.74 o
   6   1  10      168.59      166.04     15.40 o
   7   1  10       43.74       48.18      8.98 o
 -11   2  10       63.01       48.15     26.20 o
 -10   2  10      187.14      138.14     23.94 o
  -9   2  10      186.43      175.29     21.07 o
  -8   2  10       28.76       31.98     12.94 o
  -7   2  10      254.68      284.27     20.42 o
  -6   2  10        9.19        0.01      6.61 o
  -5   2  10      155.73      185.57     18.32 o
  -4   2  10       22.29       27.68      6.86 o
  -3   2  10      556.59      599.88     53.41 o
  -2   2  10       95.85      101.71     11.80 o
  -1   2  10      271.13      279.10     36.16 o
   0   2  10      382.85      407.21     35.00 o
   1   2  10        3.90       15.80      6.82 o
   2   2  10      295.48      335.28     25.18 o
   3   2  10        0.11       11.80     13.04 o
   4   2  10      189.69      229.70     25.18 o
   5   2  10        0.19       20.78      7.48 o
   6   2  10       16.09       24.30      7.77 o
   7   2  10       19.19       16.03      6.52 o
 -11   3  10        0.49        4.32      3.49 o
 -10   3  10      504.73      626.52     19.72 o
  -9   3  10       16.16       21.15      8.28 o
  -8   3  10      750.98      820.37     42.81 o
  -7   3  10       45.68       33.87      8.60 o
  -6   3  10      257.67      283.87     23.84 o
  -5   3  10      401.37      376.84     44.96 o
  -4   3  10        2.92       24.34     13.60 o
  -3   3  10     1283.69     1478.69     36.96 o
  -2   3  10      294.36      347.73     30.46 o
  -1   3  10      408.69      425.23     34.93 o
   0   3  10       34.95       23.35      8.36 o
   1   3  10      137.70      134.71     20.57 o
   2   3  10      837.34      937.65     76.62 o
   3   3  10       65.24       63.08     11.21 o
   4   3  10      844.98      870.55     56.12 o
   5   3  10       22.11       31.54      8.39 o
   6   3  10      559.26      638.46     38.45 o
 -10   4  10        1.69       10.84      6.19 o
  -9   4  10      486.14      506.10     44.46 o
  -8   4  10       42.80       49.12     10.41 o
  -7   4  10       66.19       65.48     12.20 o
  -6   4  10       25.01       27.93      8.11 o
  -5   4  10        2.56        1.53      4.81 o
  -4   4  10        1.58       12.18      5.85 o
  -3   4  10      164.87      158.19     14.22 o
  -2   4  10       89.71      101.04     20.62 o
  -1   4  10       69.48       82.52     11.61 o
   0   4  10       59.49       49.00     27.35 o
   1   4  10        4.41       17.86      6.01 o
   2   4  10      132.91      119.77     23.96 o
   3   4  10      106.78       90.21     10.44 o
   4   4  10       96.43       82.05     32.49 o
   5   4  10      394.34      417.19     34.00 o
   6   4  10        1.33       22.66     10.69 o
 -10   5  10      146.37      137.58     20.82 o
  -9   5  10       20.46       15.73      6.48 o
  -8   5  10      689.52      810.69     71.70 o
  -7   5  10       65.56       66.01     16.66 o
  -6   5  10      724.28      752.39     25.54 o
  -5   5  10       37.89       51.51     10.99 o
  -4   5  10       27.63       19.19     11.61 o
  -3   5  10      255.52      245.34     23.58 o
  -2   5  10       99.57      117.78     13.17 o
  -1   5  10      440.05      498.69     44.47 o
   0   5  10       51.66       37.01     10.03 o
   1   5  10        6.60        4.52     21.02 o
   2   5  10      285.90      308.45     26.52 o
   3   5  10      353.55      342.43     28.35 o
   4   5  10      313.94      337.13     28.22 o
   5   5  10       68.35       73.49     32.14 o
   6   5  10      115.46      115.76     14.12 o
  -9   6  10      321.29      325.07     52.68 o
  -8   6  10       24.52       40.44     11.04 o
  -7   6  10       58.60       33.25     10.94 o
  -6   6  10      164.73      177.45     21.12 o
  -5   6  10      198.76      216.65     37.61 o
  -4   6  10      449.08      489.54     70.33 o
  -3   6  10       65.10       50.18      7.71 o
  -2   6  10       39.07       46.20      9.16 o
  -1   6  10      136.53      127.91     14.28 o
   0   6  10        5.84        0.15      4.95 o
   1   6  10      253.42      305.94     39.36 o
   2   6  10      140.29      145.95     33.67 o
   3   6  10      165.96      177.71     18.38 o
   4   6  10       39.90       41.12     11.40 o
   5   6  10      273.55      313.68     27.28 o
  -8   7  10      198.41      200.09     30.06 o
  -7   7  10       72.09       74.26     18.86 o
  -6   7  10        0.50       14.43      6.48 o
  -5   7  10       79.94       70.33     11.87 o
  -4   7  10     1555.65     1680.86     35.42 o
  -3   7  10       29.94       24.81      8.61 o
  -2   7  10     1127.91     1135.55     87.73 o
  -1   7  10       32.31       65.34      9.95 o
   0   7  10       78.30       86.23     11.46 o
   1   7  10      334.07      334.31     38.38 o
   2   7  10        6.13       18.58      6.70 o
   3   7  10      497.23      496.34     50.57 o
   4   7  10       28.28       28.31      8.65 o
  -7   8  10       53.40       69.14     14.03 o
  -6   8  10      159.74      139.74     24.11 o
  -5   8  10      584.84      594.56     81.57 o
  -4   8  10        0.23       10.91      8.95 o
  -3   8  10       90.13       99.83     19.19 o
  -2   8  10       25.70       48.55     26.60 o
  -1   8  10        8.52        4.86      6.52 o
   0   8  10       17.84       45.92     14.63 o
   1   8  10       49.84       64.75     16.29 o
   2   8  10      105.90      127.57     14.50 o
   3   8  10       36.18       37.25      7.14 o
  -6   9  10       33.44       23.81      9.94 o
  -5   9  10       99.98       87.63     14.47 o
  -4   9  10       63.14       62.62     14.77 o
  -3   9  10       40.07       20.45     13.14 o
  -2   9  10        8.52        1.36      9.08 o
  -1   9  10        2.08        8.38      7.78 o
   0   9  10      831.13      923.69     78.02 o
   1   9  10      345.37      319.71     45.39 o
  -4   1  11       16.70       18.03      7.30 o
  -3   1  11       35.82       31.12      8.77 o
  -2   1  11      546.07      602.65     54.09 o
  -1   1  11       35.95       66.65     14.75 o
  -3   2  11      390.61      413.31     33.84 o
  -2   2  11      440.65      476.58     39.22 o
 
